# Supplementary material for: Bis(O-ethyl dithio­carbonato-κ2 S,S′)bis­(pyridine-3-carbonitrile-κN 1)nickel(II)
Source: Acta Crystallogr Sect E Struct Rep Online. 2011 Dec 17;68(Pt 1):m58. doi: 10.1107/S1600536811053475 (PMC3254324; doi:10.1107/S1600536811053475)
Supplement: Supplementary file 1 [file e-68-00m58-sup1.cif]

##############################################################################
#                                                                            #
# This CIF contains the data in a paper accepted for publication in          #
# Acta Crystallographica Section E. It conforms to the requirements of       #
# Notes for Authors for Acta Crystallographica Section E, and has been       #
# peer reviewed under the auspices of the IUCr Commission on Journals.       #
#                                                                            #
# Full details of the Crystallographic Information File format               #
# are given in the paper "The Crystallographic Information File (CIF):       #
# a New Standard Archive File for Crystallography" by S. R. Hall, F. H.      #
# Allen and I. D. Brown [Acta Cryst. (1991), A47, 655-685].                  #
#                                                                            #
# The current version of the core CIF dictionary is obtainable from          #
# ftp://ftp.iucr.org/pub/cif_core.dic.                                       #
#                                                                            #
# Software is freely available for graphical display of the structure(s)     #
# in this CIF. For information consult the CIF software page                 #
# http://www.iucr.org/resources/cif/software.                                #
#                                                                            #
# This file may be used for bona fide research purposes within the           #
# scientific community so long as proper attribution is given to the journal # 
# article from which it was obtained.                                        #
#                                                                            #
##############################################################################
data_I
_audit_creation_method     SHELXL-97
_chemical_name_systematic
;
Bis(<i>O</i>-ethyl
dithiocarbonato-\k^2^<i>S</i>,<i>S</i>')bis(pyridine-3-carbonitrile-
\k<i>N</i>^1^)nickel(II)
;
_chemical_name_common     ?
_chemical_formula_moiety     'C18 H18 N4 Ni O2 S4'
_chemical_formula_sum     'C18 H18 N4 Ni O2 S4'
_chemical_formula_iupac     '[Ni (C3 H5 O S2)2 (C6 H4 N2)2]'
_chemical_formula_weight     509.31
_chemical_melting_point     ?
_symmetry_cell_setting     monoclinic
_symmetry_space_group_name_H-M     'P 21/c'
_symmetry_space_group_name_Hall     '-P 2ybc'
loop_
    _symmetry_equiv_pos_as_xyz
    'x, y, z'
    '-x, y+1/2, -z+1/2'
    '-x, -y, -z'
    'x, -y-1/2, z-1/2'
_cell_length_a     6.7302(2)
_cell_length_b     18.8959(5)
_cell_length_c     8.7242(2)
_cell_angle_alpha     90.00
_cell_angle_beta     95.916(2)
_cell_angle_gamma     90.00
_cell_volume     1103.58(5)
_cell_formula_units_Z     2
_cell_measurement_reflns_used     10361
_cell_measurement_theta_min     3.64
_cell_measurement_theta_max     29.03
_cell_measurement_temperature     293(2)
_exptl_crystal_description     'hexagonal plate'
_exptl_crystal_colour     green
_exptl_crystal_size_max     0.3
_exptl_crystal_size_mid     0.3
_exptl_crystal_size_min     0.1
_exptl_crystal_density_diffrn     1.533
_exptl_crystal_density_meas     ?
_exptl_crystal_density_method     'not measured'
_exptl_crystal_F_000     524
_exptl_absorpt_coefficient_mu     1.279
_exptl_absorpt_correction_type     multi-scan
_exptl_absorpt_process_details     '(CrysAlis PRO; Oxford Diffraction, 2007)'
_exptl_absorpt_correction_T_min     0.728
_exptl_absorpt_correction_T_max     1.000
_exptl_special_details     ?
_diffrn_ambient_temperature     293(2)
_diffrn_radiation_type     MoK\a
_diffrn_radiation_wavelength     0.71073
_diffrn_radiation_source     'fine-focus sealed tube'
_diffrn_radiation_monochromator     graphite
_diffrn_measurement_device_type     'Oxford Diffraction Xcalibur Sapphire3'
_diffrn_measurement_method     '\w scans'
_diffrn_detector_area_resol_mean     16.1049
_diffrn_reflns_number     18847
_diffrn_reflns_av_R_equivalents     0.0357
_diffrn_reflns_av_sigmaI/netI     0.0173
_diffrn_reflns_theta_min     3.73
_diffrn_reflns_theta_max     24.98
_diffrn_reflns_theta_full     24.98
_diffrn_measured_fraction_theta_max     0.997
_diffrn_measured_fraction_theta_full     0.997
_diffrn_reflns_limit_h_min     -8
_diffrn_reflns_limit_h_max     8
_diffrn_reflns_limit_k_min     -22
_diffrn_reflns_limit_k_max     22
_diffrn_reflns_limit_l_min     -10
_diffrn_reflns_limit_l_max     10
_diffrn_standards_number     0
_diffrn_standards_interval_count     0
_diffrn_standards_interval_time     0
_diffrn_standards_decay_%     0
_refine_special_details
;
Refinement of <i>F</i>^2^ against ALL reflections. The weighted <i>R</i>-factor
<i>wR</i> and goodness of fit <i>S</i> are based on <i>F</i>^2^, conventional
<i>R</i>-factors <i>R</i> are based on <i>F</i>, with <i>F</i> set to zero for
negative <i>F</i>^2^. The threshold expression of <i>F</i>^2^ >
\s(<i>F</i>^2^) is used only for calculating <i>R</i>-factors(gt) <i>etc</i>.
and is not relevant to the choice of reflections for refinement.
<i>R</i>-factors based on <i>F</i>^2^ are statistically about twice as large
as those based on <i>F</i>, and <i>R</i>- factors based on ALL data will be
even larger.
;
_reflns_number_total     1930
_reflns_number_gt     1723
_reflns_threshold_expression     I>2sigma(I)
_refine_ls_structure_factor_coef     Fsqd
_refine_ls_matrix_type     full
_refine_ls_R_factor_all     0.0305
_refine_ls_R_factor_gt     0.0253
_refine_ls_wR_factor_gt     0.0569
_refine_ls_wR_factor_ref     0.0604
_refine_ls_goodness_of_fit_ref     1.073
_refine_ls_restrained_S_all     1.073
_refine_ls_number_reflns     1930
_refine_ls_number_parameters     134
_refine_ls_number_restraints     0
_refine_ls_hydrogen_treatment     constr
_refine_ls_weighting_scheme     calc
_refine_ls_weighting_details
         'calc w=1/[\s^2^(Fo^2^)+(0.0208P)^2^+0.7659P] where P=(Fo^2^+2Fc^2^)/3'
_atom_sites_solution_hydrogens     geom
_atom_sites_solution_primary     direct
_atom_sites_solution_secondary     difmap
_refine_ls_shift/su_max     0.001
_refine_ls_shift/su_mean     0.000
_refine_diff_density_max     0.229
_refine_diff_density_min     -0.222
_refine_ls_extinction_method     none
_refine_ls_extinction_coef     ?
loop_
    _atom_type_symbol
    _atom_type_description
    _atom_type_scat_dispersion_real
    _atom_type_scat_dispersion_imag
    _atom_type_scat_source
    'C' 'C' 0.0033 0.0016
                         'International Tables Vol C Tables 4.2.6.8 and 6.1.1.4'
    'H' 'H' 0.0000 0.0000
                         'International Tables Vol C Tables 4.2.6.8 and 6.1.1.4'
    'N' 'N' 0.0061 0.0033
                         'International Tables Vol C Tables 4.2.6.8 and 6.1.1.4'
    'O' 'O' 0.0106 0.0060
                         'International Tables Vol C Tables 4.2.6.8 and 6.1.1.4'
    'S' 'S' 0.1246 0.1234
                         'International Tables Vol C Tables 4.2.6.8 and 6.1.1.4'
    'Ni' 'Ni' 0.3393 1.1124
                         'International Tables Vol C Tables 4.2.6.8 and 6.1.1.4'
_computing_data_collection     'CrysAlis PRO (Oxford Diffraction, 2007)'
_computing_cell_refinement     'CrysAlis PRO (Oxford Diffraction, 2007)'
_computing_data_reduction     'CrysAlis PRO (Oxford Diffraction, 2007)'
_computing_structure_solution     'SHELXS97 (Sheldrick, 2008)'
_computing_structure_refinement     'SHELXL97 (Sheldrick, 2008)'
_computing_molecular_graphics     'ORTEP-3 (Farrugia, 1997)'
_computing_publication_material
                                'PLATON (Spek, 2009) and PARST (Nardelli, 1995)'
loop_
    _atom_site_type_symbol
    _atom_site_label
    _atom_site_fract_x
    _atom_site_fract_y
    _atom_site_fract_z
    _atom_site_U_iso_or_equiv
    _atom_site_adp_type
    _atom_site_calc_flag
    _atom_site_refinement_flags
    _atom_site_occupancy
    _atom_site_symmetry_multiplicity
    _atom_site_disorder_assembly
    _atom_site_disorder_group
    Ni Ni1 0.0000 0.5000 0.5000 0.02943(12) Uani d S 1 2 . .
    S S1 0.33453(8) 0.46692(3) 0.60894(6) 0.03356(14) Uani d . 1 1 . .
    S S2 0.03241(8) 0.54100(3) 0.23794(7) 0.03737(15) Uani d . 1 1 . .
    O O1 0.3099(2) 0.42097(8) 0.89474(17) 0.0404(4) Uani d . 1 1 . .
    N N1 0.0499(3) 0.60555(9) 0.5796(2) 0.0340(4) Uani d . 1 1 . .
    N N2 -0.3300(4) 0.76898(12) 0.8455(3) 0.0691(7) Uani d . 1 1 . .
    C C2 -0.0808(3) 0.63914(11) 0.6579(3) 0.0368(5) Uani d . 1 1 . .
    H H2 -0.1910 0.6143 0.6856 0.044 Uiso calc R 1 1 . .
    C C3 -0.0591(3) 0.71000(12) 0.6999(3) 0.0401(5) Uani d . 1 1 . .
    C C4 0.1050(4) 0.74716(13) 0.6592(3) 0.0484(6) Uani d . 1 1 . .
    H H4 0.1222 0.7947 0.6846 0.058 Uiso calc R 1 1 . .
    C C5 0.2413(4) 0.71212(13) 0.5805(3) 0.0469(6) Uani d . 1 1 . .
    H H5 0.3542 0.7354 0.5532 0.056 Uiso calc R 1 1 . .
    C C6 0.2086(3) 0.64182(12) 0.5425(3) 0.0383(5) Uani d . 1 1 . .
    H H6 0.3014 0.6186 0.4885 0.046 Uiso calc R 1 1 . .
    C C7 -0.2097(4) 0.74323(13) 0.7818(3) 0.0497(6) Uani d . 1 1 . .
    C C8 0.2162(3) 0.44638(11) 0.7649(2) 0.0319(5) Uani d . 1 1 . .
    C C9 0.5252(3) 0.41173(13) 0.9032(3) 0.0446(6) Uani d . 1 1 . .
    H H9A 0.5889 0.4561 0.8807 0.054 Uiso calc R 1 1 . .
    H H9B 0.5583 0.3767 0.8285 0.054 Uiso calc R 1 1 . .
    C C10 0.5962(4) 0.38776(14) 1.0625(3) 0.0520(6) Uani d . 1 1 . .
    H H10A 0.5554 0.4213 1.1357 0.078 Uiso calc R 1 1 . .
    H H10B 0.7392 0.3842 1.0732 0.078 Uiso calc R 1 1 . .
    H H10C 0.5395 0.3423 1.0810 0.078 Uiso calc R 1 1 . .
loop_
    _atom_site_aniso_label
    _atom_site_aniso_U_11
    _atom_site_aniso_U_22
    _atom_site_aniso_U_33
    _atom_site_aniso_U_12
    _atom_site_aniso_U_13
    _atom_site_aniso_U_23
    Ni1 0.0264(2) 0.0265(2) 0.0358(2) 0.00092(15) 0.00515(15) 0.00119(16)
    S1 0.0274(3) 0.0369(3) 0.0373(3) 0.0017(2) 0.0078(2) 0.0051(2)
    S2 0.0275(3) 0.0441(3) 0.0418(3) 0.0007(2) 0.0097(2) 0.0045(2)
    O1 0.0312(8) 0.0509(10) 0.0392(9) 0.0036(7) 0.0040(7) 0.0093(7)
    N1 0.0334(10) 0.0296(9) 0.0387(10) 0.0001(8) 0.0028(8) 0.0021(8)
    N2 0.0700(17) 0.0489(14) 0.0917(19) 0.0032(12) 0.0249(14) -0.0198(13)
    C2 0.0360(12) 0.0332(12) 0.0412(13) -0.0003(9) 0.0035(10) -0.0004(10)
    C3 0.0443(13) 0.0338(12) 0.0412(13) 0.0033(10) 0.0001(10) -0.0040(10)
    C4 0.0590(16) 0.0314(12) 0.0535(15) -0.0084(11) -0.0004(12) -0.0019(11)
    C5 0.0466(14) 0.0411(13) 0.0531(15) -0.0124(11) 0.0061(11) 0.0036(12)
    C6 0.0351(12) 0.0371(12) 0.0424(13) -0.0012(9) 0.0033(10) 0.0038(10)
    C7 0.0561(16) 0.0361(13) 0.0565(16) -0.0024(12) 0.0042(13) -0.0096(12)
    C8 0.0306(11) 0.0294(11) 0.0357(11) -0.0003(9) 0.0028(9) 0.0021(9)
    C9 0.0341(12) 0.0503(14) 0.0488(14) 0.0072(10) 0.0013(10) 0.0061(11)
    C10 0.0525(15) 0.0469(15) 0.0536(15) 0.0075(12) -0.0082(12) 0.0037(12)
_geom_special_details
;
All e.s.d.'s (except the e.s.d. in the dihedral angle between two l.s. planes)
are estimated using the full covariance matrix. The cell e.s.d.'s are taken
into account individually in the estimation of e.s.d.'s in distances, angles
and torsion angles; correlations between e.s.d.'s in cell parameters are only
used when they are defined by crystal symmetry. An approximate (isotropic)
treatment of cell e.s.d.'s is used for estimating e.s.d.'s involving l.s.
planes.
;
loop_
    _geom_bond_atom_site_label_1
    _geom_bond_atom_site_label_2
    _geom_bond_site_symmetry_2
    _geom_bond_distance
    _geom_bond_publ_flag
    Ni1 N1 . 2.1273(17) y
    Ni1 S1 . 2.4335(5) y
    Ni1 S2 . 2.4450(6) y
    S1 C8 . 1.691(2) ?
    S2 C8 3_566 1.688(2) ?
    O1 C8 . 1.328(2) ?
    O1 C9 . 1.454(3) ?
    N1 C2 . 1.329(3) ?
    N1 C6 . 1.336(3) ?
    N2 C7 . 1.138(3) ?
    C2 C3 . 1.392(3) ?
    C2 H2 . 0.9300 ?
    C3 C4 . 1.385(3) ?
    C3 C7 . 1.442(3) ?
    C4 C5 . 1.372(3) ?
    C4 H4 . 0.9300 ?
    C5 C6 . 1.381(3) ?
    C5 H5 . 0.9300 ?
    C6 H6 . 0.9300 ?
    C9 C10 . 1.493(3) ?
    C9 H9A . 0.9700 ?
    C9 H9B . 0.9700 ?
    C10 H10A . 0.9600 ?
    C10 H10B . 0.9600 ?
    C10 H10C . 0.9600 ?
loop_
    _geom_angle_atom_site_label_1
    _geom_angle_atom_site_label_2
    _geom_angle_atom_site_label_3
    _geom_angle_site_symmetry_1
    _geom_angle_site_symmetry_3
    _geom_angle
    _geom_angle_publ_flag
    N1 Ni1 N1 3_566 . 180.00(3) ?
    N1 Ni1 S1 3_566 . 89.73(5) ?
    N1 Ni1 S1 . . 90.27(5) ?
    N1 Ni1 S1 3_566 3_566 90.27(5) ?
    N1 Ni1 S1 . 3_566 89.73(5) ?
    S1 Ni1 S1 . 3_566 180.0 ?
    N1 Ni1 S2 3_566 3_566 88.96(5) ?
    N1 Ni1 S2 . 3_566 91.04(5) ?
    S1 Ni1 S2 . 3_566 73.831(18) ?
    S1 Ni1 S2 3_566 3_566 106.169(18) ?
    N1 Ni1 S2 3_566 . 91.04(5) ?
    N1 Ni1 S2 . . 88.96(5) ?
    S1 Ni1 S2 . . 106.169(18) ?
    S1 Ni1 S2 3_566 . 73.831(18) ?
    S2 Ni1 S2 3_566 . 180.0 ?
    C8 S1 Ni1 . . 83.10(7) ?
    C8 S2 Ni1 3_566 . 82.80(7) ?
    C8 O1 C9 . . 118.02(17) ?
    C2 N1 C6 . . 117.86(19) ?
    C2 N1 Ni1 . . 121.65(14) ?
    C6 N1 Ni1 . . 120.33(15) ?
    N1 C2 C3 . . 122.5(2) ?
    N1 C2 H2 . . 118.7 ?
    C3 C2 H2 . . 118.7 ?
    C4 C3 C2 . . 119.0(2) ?
    C4 C3 C7 . . 121.7(2) ?
    C2 C3 C7 . . 119.3(2) ?
    C5 C4 C3 . . 118.4(2) ?
    C5 C4 H4 . . 120.8 ?
    C3 C4 H4 . . 120.8 ?
    C4 C5 C6 . . 119.1(2) ?
    C4 C5 H5 . . 120.5 ?
    C6 C5 H5 . . 120.5 ?
    N1 C6 C5 . . 123.1(2) ?
    N1 C6 H6 . . 118.4 ?
    C5 C6 H6 . . 118.4 ?
    N2 C7 C3 . . 179.3(3) ?
    O1 C8 S2 . 3_566 116.53(15) ?
    O1 C8 S1 . . 123.21(15) ?
    S2 C8 S1 3_566 . 120.26(12) ?
    O1 C9 C10 . . 107.76(19) ?
    O1 C9 H9A . . 110.2 ?
    C10 C9 H9A . . 110.2 ?
    O1 C9 H9B . . 110.2 ?
    C10 C9 H9B . . 110.2 ?
    H9A C9 H9B . . 108.5 ?
    C9 C10 H10A . . 109.5 ?
    C9 C10 H10B . . 109.5 ?
    H10A C10 H10B . . 109.5 ?
    C9 C10 H10C . . 109.5 ?
    H10A C10 H10C . . 109.5 ?
    H10B C10 H10C . . 109.5 ?
loop_
    _geom_torsion_atom_site_label_1
    _geom_torsion_atom_site_label_2
    _geom_torsion_atom_site_label_3
    _geom_torsion_atom_site_label_4
    _geom_torsion_site_symmetry_1
    _geom_torsion_site_symmetry_2
    _geom_torsion_site_symmetry_3
    _geom_torsion_site_symmetry_4
    _geom_torsion
    _geom_torsion_publ_flag
    N1 Ni1 S1 C8 3_566 . . . -88.58(9) ?
    N1 Ni1 S1 C8 . . . . 91.42(9) ?
    S2 Ni1 S1 C8 3_566 . . . 0.42(7) ?
    S2 Ni1 S1 C8 . . . . -179.58(7) ?
    N1 Ni1 S2 C8 3_566 . . 3_566 90.39(9) ?
    N1 Ni1 S2 C8 . . . 3_566 -89.61(9) ?
    S1 Ni1 S2 C8 . . . 3_566 -179.58(7) ?
    S1 Ni1 S2 C8 3_566 . . 3_566 0.42(7) ?
    S1 Ni1 N1 C2 . . . . -130.63(16) ?
    S1 Ni1 N1 C2 3_566 . . . 49.37(16) ?
    S2 Ni1 N1 C2 3_566 . . . -56.80(16) ?
    S2 Ni1 N1 C2 . . . . 123.20(16) ?
    S1 Ni1 N1 C6 . . . . 54.10(16) ?
    S1 Ni1 N1 C6 3_566 . . . -125.90(16) ?
    S2 Ni1 N1 C6 3_566 . . . 127.93(16) ?
    S2 Ni1 N1 C6 . . . . -52.07(16) ?
    C6 N1 C2 C3 . . . . 0.8(3) ?
    Ni1 N1 C2 C3 . . . . -174.57(16) ?
    N1 C2 C3 C4 . . . . -0.1(3) ?
    N1 C2 C3 C7 . . . . 178.6(2) ?
    C2 C3 C4 C5 . . . . -0.9(4) ?
    C7 C3 C4 C5 . . . . -179.6(2) ?
    C3 C4 C5 C6 . . . . 1.2(4) ?
    C2 N1 C6 C5 . . . . -0.5(3) ?
    Ni1 N1 C6 C5 . . . . 174.93(18) ?
    C4 C5 C6 N1 . . . . -0.5(4) ?
    C9 O1 C8 S2 . . . 3_566 -177.93(16) ?
    C9 O1 C8 S1 . . . . 1.2(3) ?
    Ni1 S1 C8 O1 . . . . -179.72(18) ?
    Ni1 S1 C8 S2 . . . 3_566 -0.67(12) ?
    C8 O1 C9 C10 . . . . 176.01(19) ?
loop_
    _geom_hbond_atom_site_label_D
    _geom_hbond_atom_site_label_H
    _geom_hbond_atom_site_label_A
    _geom_hbond_site_symmetry_A
    _geom_hbond_distance_DH
    _geom_hbond_distance_HA
    _geom_hbond_distance_DA
    _geom_hbond_angle_DHA
    _geom_hbond_publ_flag
    C9 H9A S2 3_666 0.97 2.85 3.455(2) 121 yes
    C10 H10C N2 3_567 0.96 2.65 3.595(4) 169 yes
_iucr_refine_instructions_details
;
TITL RSACHAR7 in P2(1)/c
CELL  0.71073   6.7302  18.8959   8.7242   90.000   95.916   90.000
ZERR     2.00   0.0002   0.0005   0.0002    0.000    0.002    0.000
LATT   1
SYMM  - X, 1/2 + Y, 1/2 - Z
SFAC  C    H    N    O    S    NI
UNIT  36   36   8   4    8   2
MERG   2
OMIT    -3.00  50.00
FMAP   2
PLAN   10
BOND  $H
ACTA
CONF
LIST 4
L.S.   5
WGHT    0.020800    0.765900
FVAR       7.11222
NI1   6    0.000000    0.500000    0.500000    10.50000    0.02639    0.02650 =
         0.03581    0.00119    0.00515    0.00092
S1    5    0.334531    0.466922    0.608936    11.00000    0.02737    0.03693 =
         0.03731    0.00514    0.00776    0.00166
S2    5    0.032412    0.541004    0.237937    11.00000    0.02747    0.04407 =
         0.04184    0.00448    0.00970    0.00074
O1    4    0.309948    0.420969    0.894737    11.00000    0.03123    0.05094 =
         0.03920    0.00934    0.00402    0.00364
N1    3    0.049926    0.605551    0.579614    11.00000    0.03344    0.02960 =
         0.03872    0.00213    0.00275    0.00009
N2    3   -0.329960    0.768979    0.845504    11.00000    0.06995    0.04892 =
         0.09172   -0.01982    0.02486    0.00324
C2    1   -0.080785    0.639137    0.657867    11.00000    0.03603    0.03320 =
         0.04118   -0.00043    0.00348   -0.00025
AFIX  43
H2    2   -0.190977    0.614346    0.685589    11.00000   -1.20000
AFIX   0
C3    1   -0.059071    0.709999    0.699924    11.00000    0.04427    0.03384 =
         0.04117   -0.00401    0.00012    0.00326
C4    1    0.104954    0.747161    0.659193    11.00000    0.05896    0.03140 =
         0.05347   -0.00193   -0.00044   -0.00842
AFIX  43
H4    2    0.122208    0.794723    0.684570    11.00000   -1.20000
AFIX   0
C5    1    0.241312    0.712118    0.580528    11.00000    0.04659    0.04107 =
         0.05311    0.00362    0.00611   -0.01244
AFIX  43
H5    2    0.354238    0.735365    0.553177    11.00000   -1.20000
AFIX   0
C6    1    0.208566    0.641819    0.542499    11.00000    0.03513    0.03714 =
         0.04238    0.00377    0.00326   -0.00124
AFIX  43
H6    2    0.301361    0.618621    0.488485    11.00000   -1.20000
AFIX   0
C7    1   -0.209658    0.743228    0.781760    11.00000    0.05610    0.03614 =
         0.05650   -0.00961    0.00420   -0.00239
C8    1    0.216237    0.446383    0.764924    11.00000    0.03056    0.02940 =
         0.03570    0.00214    0.00278   -0.00026
C9    1    0.525232    0.411726    0.903158    11.00000    0.03407    0.05026 =
         0.04879    0.00605    0.00127    0.00717
AFIX  23
H9A   2    0.588870    0.456060    0.880700    11.00000   -1.20000
H9B   2    0.558317    0.376720    0.828530    11.00000   -1.20000
AFIX   0
C10   1    0.596185    0.387759    1.062479    11.00000    0.05252    0.04690 =
         0.05361    0.00366   -0.00818    0.00752
AFIX 137
H10A  2    0.555393    0.421309    1.135710    11.00000   -1.50000
H10B  2    0.739244    0.384247    1.073234    11.00000   -1.50000
H10C  2    0.539548    0.342306    1.080956    11.00000   -1.50000
HKLF    4
END
;
data_global
_journal_date_recd_electronic     2011-11-28
_journal_date_accepted     2011-12-12
_journal_name_full     'Acta Crystallographica, Section E'
_journal_year     2012
_journal_volume     68
_journal_issue      1
_journal_page_first     m58
_journal_page_last     m58
_journal_paper_category     QM
_journal_paper_doi     10.1107/S1600536811053475
_journal_coeditor_code     GK2438
_publ_contact_author_name     'Kant, Rajni'
_publ_contact_author_address
;
Post-Graduate Department of Physics & Electronics,
University of Jammu,
Jammu Tawi 180 006,
India
;
_publ_contact_author_email     rkvk.paper11@gmail.com
_publ_contact_author_fax     '+911912432051'
_publ_contact_author_phone     '+919419194375'
_publ_section_title
;\
Bis(<i>O</i>-ethyl
dithiocarbonato-\k^2^<i>S</i>,<i>S</i>')bis(pyridine-3-carbonitrile-\
\k<i>N</i>^1^)nickel(II)
;
loop_
    _publ_author_name
    _publ_author_footnote
    _publ_author_address
    'Kapoor, Sanjay' .
;
Department of Chemistry, University of Jammu, Jammu Tawi 180 006
India
;
    'Kour, Ramandeep' .
;
X-ray Crystallography Laboratory,
Post-Graduate Department of Physics & Electronics,
University of Jammu, Jammu Tawi 180 006, India
;
    'Sachar, Renu' .
;
Department of Chemistry, University of Jammu, Jammu Tawi 180 006
India
;
    'Kant*, Rajni' .
;
X-ray Crystallography Laboratory,
Post-Graduate Department of Physics & Electronics,
University of Jammu, Jammu Tawi 180 006, India
;
    'Gupta, Vivek K.' .
;
X-ray Crystallography Laboratory,
Post-Graduate Department of Physics & Electronics,
University of Jammu, Jammu Tawi 180 006, India
;
    'Kapoor, Kamini' .
;
X-ray Crystallography Laboratory,
Post-Graduate Department of Physics & Electronics,
University of Jammu, Jammu Tawi 180 006, India
;
