# Supplementary material for: Bis(O-ethyl dithio­carbonato-κ2 S,S′)bis­(pyridine-3-carbonitrile-κN 1)nickel(II)
Source: Acta Crystallogr Sect E Struct Rep Online. 2011 Dec 17;68(Pt 1):m58. doi: 10.1107/S1600536811053475 (PMC3254324; doi:10.1107/S1600536811053475)
Supplement: Supplementary file 2 [file e-68-00m58-Isup2.hkl]

#
# h,k,l, Fc-squared, Fo-squared, sigma(Fo-squared) and status flag
#
data_I
_shelx_title ' RSACHAR7 in P2(1)/c'
_shelx_refln_list_code          4
_shelx_F_calc_maximum      144.72
_exptl_crystal_F_000       524.00
_reflns_d_resolution_high  0.8416
 
loop_
 _symmetry_equiv_pos_as_xyz
 'x, y, z'
 '-x, y+1/2, -z+1/2'
 '-x, -y, -z'
 'x, -y-1/2, z-1/2'
 
_cell_length_a     6.7302
_cell_length_b    18.8959
_cell_length_c     8.7242
_cell_angle_alpha  90.000
_cell_angle_beta   95.916
_cell_angle_gamma  90.000
 
_shelx_F_squared_multiplier     1.000
 
loop_
 _refln_index_h
 _refln_index_k
 _refln_index_l
 _refln_F_squared_calc
 _refln_F_squared_meas
 _refln_F_squared_sigma
 _refln_observed_status
   2   0   0     1809.40     1878.65     14.29 o
   3   0   0    13128.20    12817.80     72.78 o
   4   0   0     2423.72     2555.74     22.61 o
   5   0   0      458.58      426.66     14.71 o
   6   0   0     1400.12     1379.78     33.72 o
   7   0   0       47.03       22.44      6.86 o
   2   1   0      357.17      394.73      3.25 o
   3   1   0      240.79      253.55      3.51 o
   4   1   0      420.46      449.18      5.71 o
   5   1   0      316.82      316.49      9.70 o
   6   1   0       12.73        9.16      2.55 o
   7   1   0       17.48       10.34      4.96 o
   1   2   0      973.11     1056.34      5.56 o
   2   2   0     6010.67     6015.45     27.90 o
   3   2   0     9725.62     9712.22     38.22 o
   4   2   0     1699.43     1725.66     10.91 o
   5   2   0      720.65      694.45     10.83 o
   6   2   0     2339.63     2349.47     28.15 o
   7   2   0      164.66      157.75     10.63 o
   1   3   0      423.15      440.71      3.66 o
   2   3   0      245.65      256.18      3.27 o
   3   3   0     1765.60     1890.38     15.28 o
   4   3   0       88.78       93.08      2.56 o
   5   3   0     1335.74     1344.22     21.39 o
   6   3   0      497.45      511.62     14.94 o
   7   3   0      104.98      112.35      9.06 o
   0   4   0     8625.01     8345.28     40.78 o
   1   4   0     4965.70     5008.33     15.23 o
   2   4   0      239.72      223.46      3.33 o
   3   4   0     5420.66     5356.07     24.09 o
   4   4   0      632.41      584.39      8.69 o
   5   4   0      539.15      534.15     11.43 o
   6   4   0     1309.72     1310.26     23.83 o
   7   4   0      106.46      109.42      8.95 o
   1   5   0     6417.58     6522.89     23.39 o
   2   5   0     4699.68     4816.30     20.82 o
   3   5   0     2716.64     2947.25     15.42 o
   4   5   0       45.64       50.12      2.64 o
   5   5   0     1322.56     1306.36     18.86 o
   6   5   0       23.12       21.11      4.12 o
   7   5   0       15.46       14.03      3.69 o
   0   6   0     1523.46     1709.63     11.92 o
   1   6   0     2683.29     2738.90     10.92 o
   2   6   0     1957.20     2008.12     12.46 o
   3   6   0     1118.48     1080.04     13.03 o
   4   6   0      423.64      432.76      7.65 o
   5   6   0      790.66      756.58     15.73 o
   6   6   0      354.00      357.33     12.78 o
   7   6   0      153.90      143.45      9.10 o
   1   7   0      943.86      930.35      7.76 o
   2   7   0      947.54      924.36      9.11 o
   3   7   0      115.42      140.79      4.20 o
   4   7   0       12.31       13.06      1.54 o
   5   7   0      606.54      586.60     13.36 o
   6   7   0      112.28      112.74      6.88 o
   7   7   0        5.82        0.59      2.89 o
   0   8   0     3045.48     3187.15     33.25 o
   1   8   0     1707.56     1729.93     11.29 o
   2   8   0     1002.23     1000.19      8.90 o
   3   8   0      202.11      177.49      3.91 o
   4   8   0       71.65       72.17      3.09 o
   5   8   0      414.82      394.88     10.38 o
   6   8   0       50.71       58.25      5.09 o
   7   8   0       72.99       83.92      6.66 o
   1   9   0      316.70      337.61      5.72 o
   2   9   0      991.33      974.33      9.50 o
   3   9   0       58.35       65.02      3.16 o
   4   9   0        0.02        0.51      1.37 o
   5   9   0      434.77      435.15      9.86 o
   6   9   0       58.53       51.12      4.93 o
   7   9   0        0.00        2.42      3.25 o
   0  10   0      111.15      113.04      4.95 o
   1  10   0       69.71       70.65      3.05 o
   2  10   0     1743.50     1767.14     12.96 o
   3  10   0      211.05      211.82      4.93 o
   4  10   0      455.21      456.04      8.85 o
   5  10   0       93.46      100.38      5.70 o
   6  10   0       17.30       10.28      3.79 o
   7  10   0      315.74      343.76     13.40 o
   1  11   0       68.20       77.05      3.40 o
   2  11   0       47.87       47.08      2.50 o
   3  11   0       60.38       59.05      2.74 o
   4  11   0       66.93       73.93      4.53 o
   5  11   0      387.43      401.20     11.17 o
   6  11   0       61.56       56.22      5.68 o
   0  12   0      305.89      306.31      9.64 o
   1  12   0       15.07       14.74      1.98 o
   2  12   0      215.66      214.37      5.57 o
   3  12   0      122.90      110.12      4.05 o
   4  12   0      160.08      152.77      6.07 o
   5  12   0       29.20       37.64      3.85 o
   6  12   0       54.63       56.48      5.98 o
   1  13   0       83.01       82.32      4.08 o
   2  13   0      361.49      347.76      7.33 o
   3  13   0      491.93      500.84     10.95 o
   4  13   0       19.29       19.14      2.54 o
   5  13   0       89.92       79.85      5.21 o
   6  13   0        3.06        0.75      3.56 o
   0  14   0       88.51       81.43      8.39 o
   1  14   0      308.47      314.56      8.42 o
   2  14   0       49.29       54.15      3.87 o
   3  14   0       73.23       71.20      4.30 o
   4  14   0      480.80      442.13     10.30 o
   5  14   0      117.20      118.68      8.83 o
   6  14   0       11.06       15.57      5.59 o
   1  15   0        2.20        3.96      2.05 o
   2  15   0        2.02        0.94      1.93 o
   3  15   0      697.13      654.03     16.43 o
   4  15   0      695.84      641.26     21.06 o
   5  15   0       11.62        0.90      3.43 o
   0  16   0       51.44       52.66      6.06 o
   1  16   0      561.04      594.48     14.00 o
   2  16   0      192.55      188.97      8.03 o
   3  16   0       83.30       80.55      6.08 o
   4  16   0      147.05      159.63      8.22 o
   5  16   0      284.00      287.41     13.21 o
   1  17   0        1.24        7.87      3.01 o
   2  17   0       62.97       61.81      5.49 o
   3  17   0       66.97       65.84      5.54 o
   4  17   0       57.55       56.64      6.01 o
   5  17   0      186.81      185.00     11.05 o
   0  18   0        1.61        7.01      4.90 o
   1  18   0      410.31      420.04     15.89 o
   2  18   0      453.71      446.50     14.94 o
   3  18   0       58.67       61.39      5.46 o
   4  18   0      340.02      362.43     15.16 o
   1  19   0       18.44       38.51      6.50 o
   2  19   0      157.47      177.45     11.41 o
   3  19   0       18.16       13.91      4.23 o
   4  19   0        0.36        9.54      5.22 o
   0  20   0      491.39      511.17     26.93 o
   1  20   0      953.02      947.39     25.16 o
   2  20   0      423.37      432.25     17.93 o
   3  20   0       16.73       22.43      4.54 o
   1  21   0      114.35      133.77     10.24 o
   2  21   0      135.10      134.23     10.37 o
   0  22   0      219.72      285.04     21.57 o
   1  22   0      228.32      261.48     14.54 o
  -7   1   1       11.24        5.40      3.87 o
  -6   1   1      252.81      263.64      8.90 o
  -5   1   1      155.99      161.81      5.06 o
  -4   1   1      278.44      296.27      5.68 o
  -3   1   1      556.07      493.54      5.98 o
  -2   1   1      981.64     1029.32      8.10 o
  -1   1   1    20943.37    19193.01     56.01 o
   1   1   1     1279.87     1235.00      4.95 o
   2   1   1     5621.86     5820.86     14.43 o
   3   1   1     9601.70    10001.50     37.26 o
   4   1   1      566.61      566.97      7.55 o
   5   1   1     2733.86     2703.70     30.77 o
   6   1   1     1473.36     1532.70     22.78 o
   7   1   1       51.92       46.49      6.08 o
  -7   2   1        5.35        1.31      3.63 o
  -6   2   1      533.79      527.65     12.54 o
  -5   2   1       55.12       52.56      2.70 o
  -4   2   1      275.41      275.92      4.51 o
  -3   2   1       43.37       64.09      1.96 o
  -2   2   1      477.73      467.70      4.79 o
  -1   2   1      187.79      177.72      2.62 o
   1   2   1     1221.28     1247.50      5.33 o
   2   2   1     1269.75     1311.39      6.43 o
   3   2   1     2493.26     2575.66     11.80 o
   4   2   1       39.62       36.73      1.99 o
   5   2   1       50.01       47.18      3.49 o
   6   2   1      144.21      120.26      6.88 o
   7   2   1        3.11       -0.04      4.35 o
  -7   3   1      112.71       93.98      8.06 o
  -6   3   1      542.57      534.20     13.99 o
  -5   3   1       22.09       24.44      1.79 o
  -4   3   1      224.32      248.41      4.80 o
  -3   3   1     2692.20     2701.85     23.00 o
  -2   3   1     1239.14     1308.38      9.83 o
  -1   3   1      446.41      457.52      4.14 o
   0   3   1     1377.03     1437.20      6.14 o
   1   3   1      465.55      479.64      3.28 o
   2   3   1     2749.61     2716.38     12.20 o
   3   3   1     3539.81     3485.27     16.53 o
   4   3   1      101.16       84.42      2.98 o
   5   3   1     1264.43     1212.47     14.05 o
   6   3   1     1680.13     1800.27     24.80 o
   7   3   1      308.35      324.84     13.19 o
  -7   4   1      119.46      123.58      9.33 o
  -6   4   1       84.69       73.02      5.34 o
  -5   4   1      105.90       96.30      4.23 o
  -4   4   1      925.03     1025.09     12.77 o
  -3   4   1     1534.03     1590.92     17.47 o
  -2   4   1      972.63      995.97      8.59 o
  -1   4   1      241.86      286.47      3.43 o
   0   4   1    15629.45    14835.37     59.96 o
   1   4   1     3435.18     3532.08     16.15 o
   2   4   1       99.79      100.29      2.21 o
   3   4   1      848.65      822.41      8.94 o
   4   4   1      129.26      103.27      3.85 o
   5   4   1        8.21       10.81      2.66 o
   6   4   1      173.05      151.58      8.67 o
   7   4   1       13.83        8.27      3.55 o
  -7   5   1      105.43      131.12      9.76 o
  -6   5   1      290.41      279.11     10.52 o
  -5   5   1        5.18        5.88      1.71 o
  -4   5   1      290.52      262.62      7.07 o
  -3   5   1     1353.41     1134.64     21.40 o
  -2   5   1       42.70       73.79      2.45 o
  -1   5   1       95.63      103.86      2.38 o
   0   5   1    11070.82    10940.00     37.42 o
   1   5   1      164.66      181.19      2.44 o
   2   5   1     1651.01     1653.02     11.02 o
   3   5   1     3779.73     3727.51     23.27 o
   4   5   1     1052.39     1148.67     12.08 o
   5   5   1      803.96      799.47     14.73 o
   6   5   1     1148.92     1163.08     24.81 o
   7   5   1      230.70      244.39     11.80 o
  -7   6   1      464.10      489.62     18.83 o
  -6   6   1      107.55      101.95      6.70 o
  -5   6   1      434.72      405.63      7.92 o
  -4   6   1      356.20      346.21      6.85 o
  -3   6   1     1968.68     1888.80     26.58 o
  -2   6   1      616.25      597.32      8.00 o
  -1   6   1       31.74       35.97      1.49 o
   0   6   1     9526.76     9472.46     38.93 o
   1   6   1     2300.75     2284.44     14.67 o
   2   6   1        1.69        3.62      0.76 o
   3   6   1     2266.75     2258.59     13.70 o
   4   6   1      826.53      849.96     11.37 o
   5   6   1       28.45       32.65      3.58 o
   6   6   1      437.71      417.83     14.12 o
   7   6   1       91.48       90.96      7.45 o
  -7   7   1      242.78      264.43     12.46 o
  -6   7   1      832.99      827.41     17.20 o
  -5   7   1      518.57      500.33     13.02 o
  -4   7   1      621.73      583.13      8.28 o
  -3   7   1     1999.89     2015.33     18.10 o
  -2   7   1     1906.57     1867.39     14.71 o
  -1   7   1      213.29      220.77      3.87 o
   0   7   1     4036.52     3962.01     22.02 o
   1   7   1     3374.28     3378.27     24.95 o
   2   7   1      520.55      486.51      6.31 o
   3   7   1      242.17      230.88      5.23 o
   4   7   1      821.14      835.00     10.53 o
   5   7   1      111.00      115.73      5.01 o
   6   7   1      257.94      247.32      9.57 o
   7   7   1       16.01       21.06      3.90 o
  -7   8   1      189.74      213.06     10.42 o
  -6   8   1       61.40       56.10      4.84 o
  -5   8   1      544.16      514.73     12.25 o
  -4   8   1      445.28      446.27      7.17 o
  -3   8   1     1185.14     1177.77     13.56 o
  -2   8   1     1049.02     1059.67     10.95 o
  -1   8   1       85.73       97.32      2.94 o
   0   8   1     3374.72     3523.95     23.04 o
   1   8   1     4762.31     4852.55     30.81 o
   2   8   1       21.03       26.44      1.71 o
   3   8   1      923.76      878.11     11.03 o
   4   8   1     1606.37     1655.44     14.38 o
   5   8   1       18.85       13.63      2.11 o
   6   8   1       89.41       98.48      6.80 o
   7   8   1        9.49       10.89      4.01 o
  -7   9   1      260.87      311.29     12.52 o
  -6   9   1      344.05      346.46     10.78 o
  -5   9   1      833.74      842.36     16.30 o
  -4   9   1     2262.91     2237.58     18.94 o
  -3   9   1     2581.29     2629.71     26.33 o
  -2   9   1     1132.39     1101.32     13.69 o
  -1   9   1     2869.43     2865.37     20.19 o
   0   9   1     2644.20     2762.75     21.89 o
   1   9   1     3615.73     3608.37     29.75 o
   2   9   1     1102.99     1109.19     10.16 o
   3   9   1      286.75      285.62      6.62 o
   4   9   1      336.96      325.62      7.70 o
   5   9   1       60.33       60.39      3.66 o
   6   9   1       28.64       24.70      3.96 o
   7   9   1       35.12       29.89      4.22 o
  -7  10   1       56.72       78.41      6.99 o
  -6  10   1      289.23      294.70     11.16 o
  -5  10   1      322.94      318.63      9.66 o
  -4  10   1      743.09      745.01     11.42 o
  -3  10   1      474.22      479.53      9.25 o
  -2  10   1     1293.98     1275.11     13.95 o
  -1  10   1      823.14      841.61      9.87 o
   0  10   1       43.32       34.57      2.49 o
   1  10   1      363.47      299.64      6.40 o
   2  10   1      498.21      494.27      7.64 o
   3  10   1     1015.42      955.36     10.09 o
   4  10   1      376.16      370.57      8.43 o
   5  10   1      191.88      188.97      7.03 o
   6  10   1      131.09      142.38      8.77 o
   7  10   1       52.12       61.89      7.32 o
  -6  11   1      299.19      309.70     11.68 o
  -5  11   1     2347.03     2384.07     26.52 o
  -4  11   1     1728.60     1740.21     17.47 o
  -3  11   1     1494.74     1501.22     14.69 o
  -2  11   1     5182.71     5089.02     44.64 o
  -1  11   1     1493.69     1451.36     14.21 o
   0  11   1       76.39       98.17      3.70 o
   1  11   1     3189.84     3098.42     22.14 o
   2  11   1      454.00      425.77      7.40 o
   3  11   1       31.98       24.85      2.05 o
   4  11   1       63.49       61.01      3.89 o
   5  11   1       26.00       17.77      2.33 o
   6  11   1       30.90       31.84      4.52 o
  -6  12   1        6.96        8.31      3.84 o
  -5  12   1       26.26       39.22      4.63 o
  -4  12   1        7.19       10.67      2.45 o
  -3  12   1       82.69       81.94      3.73 o
  -2  12   1      267.63      264.89      7.09 o
  -1  12   1      244.37      241.54      6.40 o
   0  12   1       30.22       41.07      2.67 o
   1  12   1      349.96      354.66      7.50 o
   2  12   1      172.53      163.96      4.95 o
   3  12   1       65.84       59.17      3.44 o
   4  12   1      101.00       97.09      4.81 o
   5  12   1      187.41      175.78      7.68 o
   6  12   1       19.13       21.21      4.30 o
  -6  13   1       70.20       87.40      7.30 o
  -5  13   1     1685.57     1768.45     28.01 o
  -4  13   1      896.11      887.28     15.05 o
  -3  13   1      159.29      166.22      6.94 o
  -2  13   1     1710.95     1720.36     26.30 o
  -1  13   1      968.65      982.26     14.20 o
   0  13   1      124.76      131.70      4.95 o
   1  13   1     1266.86     1242.15     13.65 o
   2  13   1      356.42      353.05      7.72 o
   3  13   1        6.28        6.94      2.42 o
   4  13   1      121.18      111.40      5.58 o
   5  13   1      210.31      187.65      8.82 o
   6  13   1       23.57       22.05      5.19 o
  -6  14   1        8.75        6.62      4.82 o
  -5  14   1       97.84      104.06      7.45 o
  -4  14   1       65.27       56.80      4.75 o
  -3  14   1       67.57       62.07      3.78 o
  -2  14   1        6.60       15.24      3.21 o
  -1  14   1      323.41      317.11      9.29 o
   0  14   1        4.04        9.54      1.94 o
   1  14   1      224.26      245.84      6.71 o
   2  14   1       71.98       54.52      3.51 o
   3  14   1        8.89        5.87      2.31 o
   4  14   1       76.03       80.97      5.39 o
   5  14   1      176.26      142.09      7.89 o
   6  14   1        0.55        6.22      5.19 o
  -5  15   1     1213.84     1284.73     27.83 o
  -4  15   1      220.75      214.70      9.29 o
  -3  15   1       46.16       37.95      3.51 o
  -2  15   1     1560.73     1515.23     23.47 o
  -1  15   1      401.19      409.47     11.60 o
   0  15   1       88.28       95.18      5.23 o
   1  15   1     1430.63     1431.11     23.35 o
   2  15   1      191.26      177.96      7.70 o
   3  15   1       19.42       19.88      2.79 o
   4  15   1     1154.88     1096.27     49.02 o
   5  15   1       47.74       43.09      4.80 o
  -5  16   1       72.45       82.81      7.44 o
  -4  16   1       68.42       69.12      5.54 o
  -3  16   1      435.52      416.17     14.76 o
  -2  16   1      483.77      502.03     12.08 o
  -1  16   1       27.97       34.06      5.28 o
   0  16   1      388.74      394.18     12.44 o
   1  16   1      805.45      807.56     18.34 o
   2  16   1        8.47        3.53      2.72 o
   3  16   1        3.38        3.36      2.64 o
   4  16   1       34.02       33.63      4.39 o
   5  16   1        0.92       -0.76      3.17 o
  -5  17   1      416.26      455.69     20.46 o
  -4  17   1      312.00      322.79     13.18 o
  -3  17   1      356.06      340.65     14.46 o
  -2  17   1     1581.22     1619.58     30.52 o
  -1  17   1      311.04      315.19     12.14 o
   0  17   1       23.51       36.37      4.64 o
   1  17   1      589.32      617.65     16.52 o
   2  17   1      201.33      190.73      8.07 o
   3  17   1        3.25       -2.65      2.74 o
   4  17   1      318.88      356.59     14.05 o
   5  17   1        3.73        0.61      5.14 o
  -4  18   1        0.07        0.47      3.83 o
  -3  18   1       17.95       19.15      4.33 o
  -2  18   1      150.61      185.58     12.52 o
  -1  18   1       20.92       18.86      3.85 o
   0  18   1      194.93      212.60      9.81 o
   1  18   1      117.58      135.34      8.21 o
   2  18   1        2.33        1.86      3.81 o
   3  18   1       74.41       73.70      5.55 o
   4  18   1      102.17      124.28      8.99 o
  -4  19   1       69.36       67.34      9.77 o
  -3  19   1       22.73       11.37      4.38 o
  -2  19   1      673.49      672.03     23.10 o
  -1  19   1      390.58      375.58     16.08 o
   0  19   1      180.79      194.35     11.19 o
   1  19   1      563.30      549.37     18.67 o
   2  19   1      103.63      110.34      7.07 o
   3  19   1      191.37      189.43      9.68 o
   4  19   1      859.18      879.81     22.84 o
  -3  20   1      239.97      242.46     15.42 o
  -2  20   1      190.78      203.27     17.90 o
  -1  20   1       12.10       14.29      5.57 o
   0  20   1      309.99      313.83     13.60 o
   1  20   1       85.40      109.99      9.53 o
   2  20   1       17.60       13.81      4.11 o
   3  20   1      335.10      376.74     15.17 o
  -2  21   1      174.54      195.64     13.49 o
  -1  21   1      125.86      122.50      9.96 o
   0  21   1      178.77      181.60     12.06 o
   1  21   1      295.92      313.80     14.93 o
   2  21   1      119.17      135.26     10.39 o
  -1  22   1       16.13       31.61      6.25 o
   0  22   1      141.77      162.87     11.78 o
   1  22   1       61.30       69.55      7.74 o
  -7   0   2     1023.54     1084.96     44.27 o
  -6   0   2      680.64      677.62     22.94 o
  -5   0   2        5.17        2.04      3.14 o
  -4   0   2      814.55      773.17     14.84 o
  -3   0   2      620.63      627.23     13.10 o
  -2   0   2      251.41      293.20      4.35 o
  -1   0   2      451.89      449.79      4.22 o
   0   0   2        4.61       26.34      1.78 o
   1   0   2     9678.98     9740.73     48.43 o
   2   0   2      511.88      465.23      5.46 o
   3   0   2      519.06      538.68      9.80 o
   4   0   2       10.69       10.06      2.16 o
   5   0   2      413.46      453.71     14.89 o
   6   0   2      109.03      119.17     13.28 o
   7   0   2        0.78       -8.06      6.83 o
  -7   1   2        0.68        5.33      4.87 o
  -6   1   2      365.43      381.50     12.20 o
  -5   1   2      224.51      226.45      5.61 o
  -4   1   2      461.26      476.83      8.05 o
  -3   1   2       14.94       16.90      1.22 o
  -2   1   2      166.04      169.97      2.67 o
  -1   1   2        0.63        6.95      0.64 o
   0   1   2     3079.95     2978.56     13.64 o
   1   1   2    10732.10    10979.17     37.83 o
   2   1   2      561.75      633.98      4.64 o
   3   1   2      393.89      409.80      5.15 o
   4   1   2        0.07        1.19      1.24 o
   5   1   2        0.01        0.24      1.94 o
   6   1   2        3.00       -1.78      3.26 o
   7   1   2       33.20       26.56      4.37 o
  -7   2   2      699.70      740.63     22.78 o
  -6   2   2      562.50      578.25     13.21 o
  -5   2   2       23.87       16.06      2.60 o
  -4   2   2      497.47      469.96     11.30 o
  -3   2   2     2213.81     2287.08     17.28 o
  -2   2   2        2.74        5.24      0.87 o
  -1   2   2        7.33       10.97      0.69 o
   0   2   2     1873.09     1906.91      9.19 o
   1   2   2      919.04      969.99      5.52 o
   2   2   2     1650.52     1648.54      8.60 o
   3   2   2       28.77       24.79      1.35 o
   4   2   2      196.17      194.14      5.00 o
   5   2   2      160.81      154.36      6.60 o
   6   2   2      112.63      115.55      6.88 o
   7   2   2       20.40       24.06      3.95 o
  -7   3   2      234.94      237.90     11.55 o
  -6   3   2      117.07      113.44      8.76 o
  -5   3   2       16.90       15.55      2.65 o
  -4   3   2     2010.41     1979.29     19.81 o
  -3   3   2        5.39        4.99      1.09 o
  -2   3   2       40.11       36.23      1.63 o
  -1   3   2       98.41      126.37      2.29 o
   0   3   2      609.82      610.27      4.26 o
   1   3   2       38.54       53.57      1.44 o
   2   3   2      126.11      127.96      2.62 o
   3   3   2        5.26        5.82      1.11 o
   4   3   2        6.43        5.68      1.29 o
   5   3   2       71.37       53.52      4.02 o
   6   3   2       55.27       53.00      4.30 o
   7   3   2      100.51      111.44      8.17 o
  -7   4   2      410.06      440.46     15.90 o
  -6   4   2      216.21      212.89     10.94 o
  -5   4   2      125.27      117.65      4.65 o
  -4   4   2     1597.70     1524.06     18.14 o
  -3   4   2      985.05      930.63     11.90 o
  -2   4   2       38.67       42.01      1.47 o
  -1   4   2     6796.38     6946.46     38.71 o
   0   4   2     1233.97     1313.78      8.20 o
   1   4   2     3068.23     3258.19     19.50 o
   2   4   2     3113.15     3224.60     13.92 o
   3   4   2      518.09      532.95      6.10 o
   4   4   2       85.83       89.89      3.59 o
   5   4   2      636.49      608.67     13.06 o
   6   4   2      372.67      359.99     12.26 o
   7   4   2      159.25      156.83      9.73 o
  -7   5   2      728.27      779.60     21.30 o
  -6   5   2        5.27        6.13      3.14 o
  -5   5   2      344.08      361.91      8.70 o
  -4   5   2     2052.73     1986.49     19.13 o
  -3   5   2       39.27       42.38      2.81 o
  -2   5   2     1102.00     1132.20     10.93 o
  -1   5   2      367.79      379.30      4.42 o
   0   5   2      589.03      628.78      5.00 o
   1   5   2       52.33       62.06      1.51 o
   2   5   2      148.91      166.02      3.08 o
   3   5   2     2467.06     2415.72     14.94 o
   4   5   2      190.41      208.33      5.39 o
   5   5   2       25.90       22.33      3.13 o
   6   5   2      470.73      468.57     17.37 o
   7   5   2        5.40        5.72      3.72 o
  -7   6   2      184.36      196.66     11.24 o
  -6   6   2      292.17      299.25     11.14 o
  -5   6   2      266.51      289.11      8.21 o
  -4   6   2     1211.14     1173.08     14.49 o
  -3   6   2        4.27        8.06      1.59 o
  -2   6   2      223.79      316.97      5.50 o
  -1   6   2     2882.41     2920.34     13.36 o
   0   6   2     2743.44     2803.27     12.92 o
   1   6   2     1585.66     1583.32      9.71 o
   2   6   2     1844.86     1816.80     14.77 o
   3   6   2     1386.26     1389.90     12.69 o
   4   6   2      431.06      436.25      7.38 o
   5   6   2     1443.00     1458.97     19.43 o
   6   6   2      251.29      220.79      9.82 o
   7   6   2       21.86       18.32      3.90 o
  -7   7   2      713.37      759.56     19.35 o
  -6   7   2        6.52        3.42      2.77 o
  -5   7   2     1303.58     1289.68     21.02 o
  -4   7   2     1101.65     1092.50     15.18 o
  -3   7   2        0.02        1.38      1.05 o
  -2   7   2        2.45        6.54      1.27 o
  -1   7   2      739.15      724.16      7.34 o
   0   7   2     1982.54     2049.36     12.12 o
   1   7   2      372.50      418.37      5.61 o
   2   7   2        2.64        6.81      1.16 o
   3   7   2     1550.71     1541.84     13.74 o
   4   7   2       58.18       53.21      2.95 o
   5   7   2       47.86       46.92      3.75 o
   6   7   2      917.28      895.34     37.43 o
   7   7   2       37.18       39.01      4.80 o
  -7   8   2      179.46      176.55     10.89 o
  -6   8   2      277.90      255.37      9.78 o
  -5   8   2      955.63      935.18     19.29 o
  -4   8   2     1843.57     1894.39     22.40 o
  -3   8   2     1245.23     1242.94     11.65 o
  -2   8   2     2722.04     2753.80     16.71 o
  -1   8   2     4957.72     4994.18     21.33 o
   0   8   2     3327.71     3260.25     23.73 o
   1   8   2     1202.42     1194.95     10.30 o
   2   8   2     1682.10     1635.35     11.54 o
   3   8   2     1604.75     1589.82     13.48 o
   4   8   2      671.22      683.41     10.68 o
   5   8   2     1057.71     1019.04     16.02 o
   6   8   2      175.22      168.43      9.53 o
   7   8   2       46.95       46.08      4.63 o
  -7   9   2      209.95      243.00     12.53 o
  -6   9   2      218.56      216.08      9.20 o
  -5   9   2      598.02      595.56     14.50 o
  -4   9   2      588.96      576.60     11.18 o
  -3   9   2      131.92      138.82      5.04 o
  -2   9   2      778.06      811.35      9.92 o
  -1   9   2     1107.51     1068.14     10.98 o
   0   9   2     1807.93     1804.06     16.54 o
   1   9   2     1894.36     1948.63     13.53 o
   2   9   2      418.86      416.78      6.15 o
   3   9   2     2551.50     2540.78     19.12 o
   4   9   2      329.04      335.00      7.79 o
   5   9   2       10.58        7.45      2.44 o
   6   9   2      558.22      561.28     17.65 o
  -7  10   2       32.73       29.39      4.65 o
  -6  10   2      162.25      172.33      8.54 o
  -5  10   2     1905.54     1955.99     26.45 o
  -4  10   2      949.60      922.99     12.64 o
  -3  10   2     1345.48     1329.36     15.97 o
  -2  10   2     3770.74     3669.99     23.19 o
  -1  10   2     1390.52     1370.42     12.93 o
   0  10   2     5656.29     5555.69     44.51 o
   1  10   2     5889.53     5719.23     36.59 o
   2  10   2      836.86      816.79      8.88 o
   3  10   2     1129.17     1096.13     12.90 o
   4  10   2     1765.50     1767.93     19.35 o
   5  10   2      188.11      170.64      9.15 o
   6  10   2      152.30      153.78      8.75 o
  -6  11   2       46.41       34.82      4.61 o
  -5  11   2       79.67       88.31      6.72 o
  -4  11   2      131.04      131.37      5.09 o
  -3  11   2      585.67      618.79     12.05 o
  -2  11   2      249.09      267.43      7.15 o
  -1  11   2      590.75      599.08      9.83 o
   0  11   2      354.35      331.31      6.45 o
   1  11   2      353.55      362.32      7.14 o
   2  11   2      145.72      131.64      3.97 o
   3  11   2       20.28       17.49      2.75 o
   4  11   2      491.13      468.41     10.57 o
   5  11   2      116.28      108.61      5.98 o
   6  11   2      200.75      223.87     10.57 o
  -6  12   2      239.33      248.96     11.18 o
  -5  12   2     1101.69     1126.67     22.32 o
  -4  12   2      285.38      296.81      9.00 o
  -3  12   2     2754.92     2757.20     28.41 o
  -2  12   2     6484.32     6503.78     48.74 o
  -1  12   2     1194.44     1203.52     15.03 o
   0  12   2     2166.32     2133.83     23.42 o
   1  12   2     5060.66     4957.31     40.55 o
   2  12   2      791.65      771.03     12.64 o
   3  12   2      511.66      451.92     12.78 o
   4  12   2     2149.34     2173.83     27.08 o
   5  12   2       68.32       60.04      4.60 o
   6  12   2      236.15      256.64     10.97 o
  -6  13   2        0.09       -4.55      3.60 o
  -5  13   2        6.17        3.11      3.51 o
  -4  13   2        1.40        1.01      2.80 o
  -3  13   2      167.43      161.45      6.17 o
  -2  13   2      353.26      368.79      9.32 o
  -1  13   2      154.10      166.93      7.31 o
   0  13   2      218.77      218.12      6.59 o
   1  13   2       78.43      104.98      4.69 o
   2  13   2       74.01       75.49      4.75 o
   3  13   2        8.70        6.73      2.42 o
   4  13   2       14.14       31.21      5.24 o
   5  13   2       12.20       15.61      3.92 o
   6  13   2        1.02       -1.87      3.35 o
  -6  14   2      166.32      164.71      9.37 o
  -5  14   2     1076.31     1112.40     25.75 o
  -4  14   2        5.37        3.40      3.07 o
  -3  14   2       20.76       18.11      2.64 o
  -2  14   2      815.68      814.12     14.18 o
  -1  14   2      262.81      275.00      7.56 o
   0  14   2     1396.12     1382.07     19.87 o
   1  14   2     3591.74     3448.42     50.31 o
   2  14   2      293.79      285.44      9.07 o
   3  14   2      982.62     1004.18     17.26 o
   4  14   2     3365.71     3398.23     38.24 o
   5  14   2      237.18      224.58     10.08 o
  -5  15   2       70.08       78.53      7.56 o
  -4  15   2       47.04       42.06      4.39 o
  -3  15   2      123.15      118.50      6.16 o
  -2  15   2      175.96      187.39      7.38 o
  -1  15   2       54.35       53.01      4.19 o
   0  15   2      121.84      120.49      6.45 o
   1  15   2       60.83       88.15      6.82 o
   2  15   2        3.88        6.09      3.00 o
   3  15   2       84.77       77.05      5.34 o
   4  15   2      244.22      242.93     10.42 o
   5  15   2       32.90       33.47      4.59 o
  -5  16   2      411.23      425.98     18.89 o
  -4  16   2       55.63       59.98      5.87 o
  -3  16   2      770.60      801.45     16.90 o
  -2  16   2     2486.17     2538.75     30.66 o
  -1  16   2      115.36      119.44      6.60 o
   0  16   2      295.38      306.06     10.19 o
   1  16   2     1768.42     1723.86     23.30 o
   2  16   2      214.26      199.24      8.04 o
   3  16   2      531.62      495.50     15.91 o
   4  16   2      560.78      567.10     16.64 o
   5  16   2       48.20       48.80      5.58 o
  -5  17   2      185.24      203.66     13.19 o
  -4  17   2      198.27      206.08      9.80 o
  -3  17   2        3.73        3.79      2.98 o
  -2  17   2      119.59      140.17      8.10 o
  -1  17   2       69.41       64.95      4.80 o
   0  17   2       76.16       78.28      5.83 o
   1  17   2       33.35       51.31      6.37 o
   2  17   2        5.10        5.33      3.12 o
   3  17   2       65.70       56.53      5.11 o
   4  17   2       18.36       12.41      3.81 o
  -4  18   2      113.69      102.91     10.81 o
  -3  18   2      192.84      189.18      9.92 o
  -2  18   2     1023.42     1054.80     24.55 o
  -1  18   2      143.12      160.06      7.93 o
   0  18   2      237.86      232.92     10.05 o
   1  18   2      842.21      811.29     17.13 o
   2  18   2      173.14      163.96      8.47 o
   3  18   2      240.49      223.31     10.22 o
   4  18   2       57.32       61.01      6.65 o
  -4  19   2      153.79      156.50     12.19 o
  -3  19   2        0.20        0.47      4.62 o
  -2  19   2       63.65       66.09      6.65 o
  -1  19   2       78.14       79.48      6.06 o
   0  19   2        7.60        4.98      3.48 o
   1  19   2       19.20       25.13      4.09 o
   2  19   2       80.02       64.33      5.61 o
   3  19   2      248.39      240.91     10.91 o
  -3  20   2      143.81      146.63     12.97 o
  -2  20   2      405.65      412.10     15.93 o
  -1  20   2       39.71       31.19      4.87 o
   0  20   2       20.67       21.26      4.14 o
   1  20   2       96.26      108.00      7.48 o
   2  20   2       18.95        5.99      3.28 o
   3  20   2       83.44       72.41      6.38 o
  -2  21   2       38.09       48.98      7.04 o
  -1  21   2       44.83       41.80      5.82 o
   0  21   2      110.44      110.88      8.67 o
   1  21   2       54.71       40.26      4.76 o
   2  21   2        3.66        5.35      4.49 o
   0  22   2       26.90       23.76      4.52 o
  -7   1   3     2237.57     2314.63     38.01 o
  -6   1   3     1207.66     1214.02     21.80 o
  -5   1   3     1155.41     1115.37     14.80 o
  -4   1   3    11024.66    10941.04     51.29 o
  -3   1   3     2137.89     2070.83     11.74 o
  -2   1   3      384.05      358.35      4.15 o
  -1   1   3    12408.52    12443.17     54.86 o
   0   1   3     1743.72     1737.67     13.72 o
   1   1   3      172.16      211.41      3.06 o
   2   1   3     3633.37     3681.78     15.68 o
   3   1   3        3.29        3.87      1.04 o
   4   1   3       63.05       65.58      3.04 o
   5   1   3      737.19      749.14     14.01 o
   6   1   3        7.41        3.04      2.95 o
   7   1   3       39.15       34.74      4.97 o
  -7   2   3       36.81       41.84      6.01 o
  -6   2   3      388.78      374.99     12.26 o
  -5   2   3      524.90      514.86     11.54 o
  -4   2   3       47.37       41.78      3.29 o
  -3   2   3      263.34      259.64      4.03 o
  -2   2   3       64.78       50.14      1.51 o
  -1   2   3      856.84      866.99      5.69 o
   0   2   3      961.97     1026.45      7.47 o
   1   2   3     4583.69     4646.72     23.13 o
   2   2   3     1047.24     1079.70      8.43 o
   3   2   3       56.78       59.42      2.15 o
   4   2   3      424.49      433.64      7.49 o
   5   2   3      826.45      845.14     14.89 o
   6   2   3       64.43       58.05      4.76 o
   7   2   3        4.73        0.47      3.56 o
  -7   3   3     1269.79     1365.38     27.60 o
  -6   3   3      160.58      157.95      8.50 o
  -5   3   3      150.88      147.52      6.41 o
  -4   3   3     4399.80     4364.83     36.98 o
  -3   3   3     2593.03     2576.12     19.77 o
  -2   3   3     1752.86     1704.17     10.73 o
  -1   3   3     4242.80     4241.38     21.49 o
   0   3   3     2424.82     2455.88     17.36 o
   1   3   3     3993.61     4189.80     19.69 o
   2   3   3     5678.69     5725.20     32.02 o
   3   3   3      275.64      283.78      6.17 o
   4   3   3       15.68       15.90      1.84 o
   5   3   3      802.57      811.78     14.65 o
   6   3   3       15.47       12.37      2.71 o
   7   3   3        8.50        8.63      3.28 o
  -7   4   3        6.28        7.39     11.65 o
  -6   4   3      166.80      155.39      7.57 o
  -5   4   3     1037.83     1014.61     18.10 o
  -4   4   3      375.95      364.86      8.31 o
  -3   4   3       13.87        7.18      1.73 o
  -2   4   3     3606.50     3856.90     21.31 o
  -1   4   3     6412.81     6588.90     32.40 o
   0   4   3       21.91       24.46      1.26 o
   1   4   3     3429.93     3561.43     21.88 o
   2   4   3     1291.22     1316.95     10.57 o
   3   4   3        0.64        3.88      1.64 o
   4   4   3      292.14      277.74      5.71 o
   5   4   3      382.56      359.14      9.78 o
   6   4   3      105.45       95.39      6.99 o
   7   4   3       35.87       40.64      5.77 o
  -7   5   3      509.81      543.10     23.79 o
  -6   5   3      159.44      153.67      7.98 o
  -5   5   3      932.15      934.68     17.46 o
  -4   5   3      989.38      968.18     13.61 o
  -3   5   3      159.00      134.53      4.43 o
  -2   5   3     1787.47     1718.11     11.68 o
  -1   5   3     3349.02     3322.19     16.68 o
   0   5   3      170.96      146.44      2.74 o
   1   5   3     1362.47     1404.69      9.15 o
   2   5   3     1500.23     1443.93     11.13 o
   3   5   3      400.53      398.31      6.82 o
   4   5   3      464.41      449.28      8.34 o
   5   5   3      654.70      650.26     13.29 o
   6   5   3       49.98       58.49      5.18 o
   7   5   3       72.23       75.78      6.71 o
  -7   6   3        1.86        2.29      3.89 o
  -6   6   3      130.83      134.29      7.68 o
  -5   6   3      681.93      654.15     14.79 o
  -4   6   3      238.70      240.53      7.48 o
  -3   6   3      526.06      558.04      9.25 o
  -2   6   3     2013.38     1900.68     17.88 o
  -1   6   3      863.00      828.14      7.09 o
   0   6   3      184.63      195.86      3.57 o
   1   6   3     2184.29     2189.06     17.67 o
   2   6   3        3.87       12.44      1.29 o
   3   6   3       12.89       13.20      1.59 o
   4   6   3     2208.75     2202.52     20.20 o
   5   6   3      115.26      110.66      5.28 o
   6   6   3       14.31       11.67      3.31 o
   7   6   3      183.56      205.93     10.44 o
  -7   7   3      104.79      108.74      8.53 o
  -6   7   3      294.70      309.18     13.00 o
  -5   7   3      380.92      389.75     10.41 o
  -4   7   3       19.46       27.53      2.83 o
  -3   7   3      792.25      697.98     13.16 o
  -2   7   3      807.41      805.88      9.13 o
  -1   7   3      600.01      591.25      6.78 o
   0   7   3     1001.99      997.80      8.08 o
   1   7   3     2018.35     2075.29     13.17 o
   2   7   3      852.48      823.69      8.36 o
   3   7   3      707.75      687.31      8.89 o
   4   7   3     1830.04     1884.57     20.25 o
   5   7   3      650.33      640.51     12.94 o
   6   7   3      196.63      202.28      8.95 o
  -7   8   3        0.30       -5.74      3.83 o
  -6   8   3       39.92       47.71      4.99 o
  -5   8   3      246.60      238.01      8.79 o
  -4   8   3      366.55      362.17      9.20 o
  -3   8   3      139.93      142.86      3.81 o
  -2   8   3     1092.18     1034.77     11.83 o
  -1   8   3      200.63      199.40      4.46 o
   0   8   3       83.09       86.75      2.68 o
   1   8   3     1909.18     1893.78     14.82 o
   2   8   3      466.59      455.16      5.61 o
   3   8   3      105.27      107.91      3.92 o
   4   8   3      991.65      973.80     14.94 o
   5   8   3       10.98        8.21      2.35 o
   6   8   3        0.25        1.06      2.17 o
  -7   9   3        0.84        0.62      4.12 o
  -6   9   3      274.06      262.88     11.24 o
  -5   9   3      441.42      407.46     12.92 o
  -4   9   3       38.02       36.20      2.95 o
  -3   9   3      185.01      199.77      5.44 o
  -2   9   3     1108.10     1157.17     12.01 o
  -1   9   3     1401.31     1397.41     11.88 o
   0   9   3      239.52      218.33      5.61 o
   1   9   3      184.16      154.11      4.78 o
   2   9   3      328.68      290.39      5.30 o
   3   9   3      552.04      538.65      7.17 o
   4   9   3     1133.88     1119.65     17.82 o
   5   9   3       70.92       59.46      4.28 o
   6   9   3      134.88      146.40      7.57 o
  -6  10   3      142.04      143.84      8.44 o
  -5  10   3      134.91      125.24      7.87 o
  -4  10   3        2.32        2.83      2.00 o
  -3  10   3       56.10       49.06      3.04 o
  -2  10   3      742.10      746.78     10.80 o
  -1  10   3       82.63       86.84      3.29 o
   0  10   3      211.04      224.73      5.97 o
   1  10   3     1373.86     1333.27     13.34 o
   2  10   3       74.23       71.21      4.53 o
   3  10   3        0.24        2.68      1.18 o
   4  10   3     1100.83     1132.34     17.98 o
   5  10   3       13.58       12.14      2.38 o
   6  10   3       13.48       13.66      3.37 o
  -6  11   3       28.73       36.68      5.28 o
  -5  11   3       12.98        2.33      3.83 o
  -4  11   3       19.22       13.92      2.49 o
  -3  11   3      679.21      689.83     11.43 o
  -2  11   3      792.31      789.95     11.21 o
  -1  11   3       28.27       36.96      2.50 o
   0  11   3     1733.76     1733.69     18.33 o
   1  11   3     1249.74     1241.89     15.92 o
   2  11   3      445.97      442.15      8.06 o
   3  11   3     1566.71     1579.00     18.96 o
   4  11   3      379.92      360.44     10.64 o
   5  11   3       33.46       29.06      3.40 o
   6  11   3      430.17      464.76     14.52 o
  -6  12   3       33.74       25.16      4.26 o
  -5  12   3       21.94       15.04      4.31 o
  -4  12   3        0.44        1.42      2.11 o
  -3  12   3       40.05       45.65      3.44 o
  -2  12   3      351.35      368.02      8.34 o
  -1  12   3      104.64      106.44      4.37 o
   0  12   3       40.60       51.01      3.68 o
   1  12   3       74.85       76.87      3.92 o
   2  12   3      129.49      121.44      5.25 o
   3  12   3        0.10        7.48      2.77 o
   4  12   3        1.57        6.32      2.93 o
   5  12   3        5.47        1.92      3.11 o
   6  12   3       39.93       52.90      5.99 o
  -6  13   3       20.92       10.95      3.94 o
  -5  13   3       59.82       57.20      6.27 o
  -4  13   3       66.67       61.91      4.38 o
  -3  13   3        5.79        2.81      2.05 o
  -2  13   3      321.36      342.26      8.37 o
  -1  13   3       10.19       10.17      2.33 o
   0  13   3      737.75      713.43     13.01 o
   1  13   3      499.64      478.18     10.69 o
   2  13   3       34.75       28.53      2.77 o
   3  13   3     1637.81     1599.69     25.18 o
   4  13   3      982.25     1005.97     19.80 o
   5  13   3      277.95      280.43     10.38 o
  -6  14   3       18.19       15.43      4.09 o
  -5  14   3        2.99       -0.99      3.71 o
  -4  14   3       69.97       71.08      5.36 o
  -3  14   3       17.11       14.35      2.09 o
  -2  14   3      123.20      131.30      6.22 o
  -1  14   3        0.49        2.19      2.37 o
   0  14   3      693.94      684.99     13.20 o
   1  14   3        4.27        4.53      2.48 o
   2  14   3       49.61       49.40      3.57 o
   3  14   3       25.88       34.09      5.43 o
   4  14   3       51.92       54.89      4.85 o
   5  14   3       21.01       24.07      3.66 o
  -5  15   3      147.78      153.35      9.33 o
  -4  15   3       95.06       79.45      5.69 o
  -3  15   3      172.98      161.89      7.77 o
  -2  15   3      135.76      150.15      6.52 o
  -1  15   3      111.05      106.26      5.86 o
   0  15   3      636.63      627.33     13.14 o
   1  15   3      497.05      488.94     12.22 o
   2  15   3        2.40        0.90      2.64 o
   3  15   3      914.44      871.39     24.14 o
   4  15   3      553.97      522.44     14.87 o
   5  15   3       64.58       59.84      5.52 o
  -5  16   3       60.07       78.56      7.08 o
  -4  16   3        6.68        3.50      2.98 o
  -3  16   3      211.52      194.29     10.12 o
  -2  16   3      861.86      862.92     15.88 o
  -1  16   3      288.16      263.94      9.09 o
   0  16   3      352.07      354.00     10.24 o
   1  16   3       71.22       66.20      5.20 o
   2  16   3       66.22       65.37      4.88 o
   3  16   3       52.10       49.92      5.43 o
   4  16   3       81.38       87.21      6.70 o
  -4  17   3        3.57       -2.32      3.16 o
  -3  17   3      562.39      558.29     17.32 o
  -2  17   3      395.10      403.26     11.15 o
  -1  17   3        3.71        1.99      2.80 o
   0  17   3      410.16      412.23     11.45 o
   1  17   3     1113.76     1109.94     19.62 o
   2  17   3       98.85       89.58      6.88 o
   3  17   3      137.00      130.83     12.16 o
   4  17   3      353.07      368.96     14.26 o
  -4  18   3       70.30       64.86      6.40 o
  -3  18   3        0.17        1.11      5.18 o
  -2  18   3        6.86       14.94      3.44 o
  -1  18   3      128.27      122.07      6.66 o
   0  18   3      124.57      123.56      6.69 o
   1  18   3      431.48      407.71     13.25 o
   2  18   3       75.32       65.35      5.94 o
   3  18   3       36.01       25.18      3.81 o
  -3  19   3      587.79      599.54     18.95 o
  -2  19   3      395.14      424.76     13.84 o
  -1  19   3        8.36        9.04      2.56 o
   0  19   3      302.16      298.31     10.91 o
   1  19   3      374.72      368.67     13.01 o
   2  19   3        5.03        2.45      4.11 o
   3  19   3       29.10       25.26      4.18 o
  -3  20   3       11.44        9.87      5.85 o
  -2  20   3      275.83      281.82     11.76 o
  -1  20   3      106.94       89.74      7.04 o
   0  20   3       92.96       97.09      6.60 o
   1  20   3      372.61      384.76     13.61 o
   2  20   3       60.93       49.30      5.60 o
  -1  21   3       52.34       58.45      8.24 o
   0  21   3      250.78      298.97     12.32 o
   1  21   3      187.89      219.83     13.11 o
  -7   0   4      486.93      482.66     22.10 o
  -6   0   4       90.46       76.46      8.29 o
  -5   0   4     4851.16     4895.91     49.12 o
  -4   0   4     4417.25     4361.50     30.75 o
  -3   0   4       34.79       40.25      2.59 o
  -2   0   4     6269.50     6373.03     31.65 o
  -1   0   4    12017.67    12165.11     47.37 o
   0   0   4       25.71       24.12      2.43 o
   1   0   4     6265.29     6310.81     48.26 o
   2   0   4     1686.32     1544.65     15.12 o
   3   0   4      104.33       95.97      4.00 o
   4   0   4     1879.52     1849.71     28.70 o
   5   0   4     1975.00     2034.53     33.52 o
   6   0   4        5.18       -0.24      3.52 o
   7   0   4       93.32      107.41     10.73 o
  -7   1   4       94.93       79.89      7.74 o
  -6   1   4        9.42        3.43      2.84 o
  -5   1   4      161.69      160.45      6.52 o
  -4   1   4       27.34       17.70      1.60 o
  -3   1   4       16.02       20.01      1.40 o
  -2   1   4       74.82       73.07      2.03 o
  -1   1   4      436.12      447.76      7.63 o
   0   1   4       23.05       21.25      1.27 o
   1   1   4       33.06       34.79      2.12 o
   2   1   4     1569.73     1670.39     11.06 o
   3   1   4        7.96       10.25      1.25 o
   4   1   4      790.82      826.35     13.66 o
   5   1   4        0.67        9.37      3.77 o
   6   1   4       20.18       16.41      2.76 o
   7   1   4       15.77       15.06      4.26 o
  -7   2   4      460.31      467.85     16.41 o
  -6   2   4        3.86        4.01      3.18 o
  -5   2   4      549.76      548.60     12.06 o
  -4   2   4     2165.61     2095.85     22.22 o
  -3   2   4      540.37      535.15      7.52 o
  -2   2   4     3055.82     3051.75     19.22 o
  -1   2   4     9505.67     9314.63     65.30 o
   0   2   4     1384.86     1346.79     14.41 o
   1   2   4     4828.51     4814.86     30.66 o
   2   2   4     4422.67     4398.13     19.84 o
   3   2   4      425.03      427.38      7.15 o
   4   2   4     1730.56     1768.12     17.77 o
   5   2   4     1932.65     1938.07     55.48 o
   6   2   4       45.86       41.84      3.95 o
  -7   3   4      173.86      170.58     10.13 o
  -6   3   4      125.96      124.54      7.50 o
  -5   3   4      103.49      105.91      5.51 o
  -4   3   4      948.46      882.06     12.10 o
  -3   3   4      209.16      187.31      3.84 o
  -2   3   4      447.98      520.61      5.97 o
  -1   3   4      262.10      230.93      3.67 o
   0   3   4       97.25       81.69      2.37 o
   1   3   4     2302.02     2358.12     17.75 o
   2   3   4      367.88      380.99      5.96 o
   3   3   4        1.55        2.37      1.31 o
   4   3   4      866.45      871.60     11.34 o
   5   3   4      149.00      146.09      6.70 o
   6   3   4       21.73       20.39      3.34 o
  -7   4   4      185.84      201.61     11.04 o
  -6   4   4        2.98        2.12      2.96 o
  -5   4   4      408.60      398.83     10.81 o
  -4   4   4     1943.26     1943.02     19.23 o
  -3   4   4      189.88      170.80      3.59 o
  -2   4   4     1053.50      992.84      8.12 o
  -1   4   4     3223.94     3159.61     22.05 o
   0   4   4     1666.76     1692.67     11.91 o
   1   4   4     4406.44     4415.10     19.71 o
   2   4   4     7551.25     7620.08     32.86 o
   3   4   4      583.54      574.92      8.80 o
   4   4   4     1631.38     1693.06     17.73 o
   5   4   4      980.42      920.86     34.33 o
   6   4   4      109.23      115.33      7.32 o
  -7   5   4      503.66      548.61     18.04 o
  -6   5   4      225.25      223.31      9.84 o
  -5   5   4        7.92        4.61      2.64 o
  -4   5   4     2122.84     2144.24     18.17 o
  -3   5   4      489.58      453.22      6.95 o
  -2   5   4      847.29      931.53      8.66 o
  -1   5   4     1009.03      947.50      8.27 o
   0   5   4       61.00       58.49      2.40 o
   1   5   4       30.01       46.14      1.84 o
   2   5   4     1059.45     1111.10     10.64 o
   3   5   4       23.54       19.81      2.00 o
   4   5   4     1215.67     1235.68     15.43 o
   5   5   4       72.49       65.38      4.26 o
   6   5   4        0.04        1.15      3.17 o
  -7   6   4      226.65      243.33     12.46 o
  -6   6   4      217.55      217.64     10.84 o
  -5   6   4        9.36       10.25      2.80 o
  -4   6   4      907.46      947.37     12.69 o
  -3   6   4      637.17      620.47      9.29 o
  -2   6   4     1074.03     1104.47     10.16 o
  -1   6   4     2396.45     2408.61     19.82 o
   0   6   4     2111.84     2031.91     20.80 o
   1   6   4       40.31       33.80      1.71 o
   2   6   4     1335.28     1353.49     11.80 o
   3   6   4      791.20      817.26     10.63 o
   4   6   4      405.41      399.86     10.04 o
   5   6   4      232.86      235.96     10.05 o
   6   6   4      169.69      160.60      8.41 o
  -7   7   4      228.57      245.09     12.45 o
  -6   7   4      659.47      653.90     18.56 o
  -5   7   4        7.56        6.69      2.78 o
  -4   7   4     1422.29     1420.78     18.25 o
  -3   7   4     1585.97     1569.73     16.00 o
  -2   7   4        0.93        4.01      1.18 o
  -1   7   4      988.68      966.09      9.49 o
   0   7   4      843.18      831.73      8.45 o
   1   7   4      156.03      141.81      3.43 o
   2   7   4        9.44        8.86      1.29 o
   3   7   4       16.78       19.80      1.80 o
   4   7   4      220.36      224.28      6.68 o
   5   7   4        5.82        2.43      1.92 o
   6   7   4        0.61        1.18      2.80 o
  -7   8   4      305.75      314.93     14.45 o
  -6   8   4      374.43      353.12     14.95 o
  -5   8   4      253.25      244.74     11.67 o
  -4   8   4      651.69      657.06     12.90 o
  -3   8   4      352.76      336.87      5.99 o
  -2   8   4      218.73      202.70      5.45 o
  -1   8   4        9.89        9.44      1.26 o
   0   8   4      210.21      203.26      4.25 o
   1   8   4      132.20      118.94      4.05 o
   2   8   4        8.12        6.01      1.38 o
   3   8   4      319.22      315.98      6.55 o
   4   8   4       81.08       67.52      4.20 o
   5   8   4      104.10       88.85      5.29 o
   6   8   4      161.95      168.97      7.75 o
  -6   9   4      281.92      286.69     13.71 o
  -5   9   4      101.93       86.79      6.79 o
  -4   9   4      455.41      456.71     10.97 o
  -3   9   4      949.67      899.04     11.72 o
  -2   9   4        0.58        3.81      1.95 o
  -1   9   4      330.30      312.05      6.24 o
   0   9   4      585.04      554.32      7.08 o
   1   9   4      325.68      309.96      7.84 o
   2   9   4      292.90      280.59      5.41 o
   3   9   4        0.82        0.69      1.74 o
   4   9   4      400.88      360.51     14.56 o
   5   9   4      143.87      119.55      6.50 o
   6   9   4       39.77       35.38      3.71 o
  -6  10   4      288.00      290.26     12.83 o
  -5  10   4      123.03      105.65      8.59 o
  -4  10   4        1.79       -1.03      2.43 o
  -3  10   4     1054.35     1064.10     13.43 o
  -2  10   4      787.34      791.63     10.68 o
  -1  10   4       34.10       38.98      2.56 o
   0  10   4       54.00       51.17      4.11 o
   1  10   4       61.40       56.07      3.50 o
   2  10   4        2.11        2.17      1.54 o
   3  10   4      225.37      206.26      6.59 o
   4  10   4      158.83      139.28      7.38 o
   5  10   4      127.26      107.83      6.23 o
   6  10   4       80.55       84.12      5.99 o
  -6  11   4      122.31      133.85      8.88 o
  -5  11   4       18.59        7.50      4.03 o
  -4  11   4        2.70        4.07      2.07 o
  -3  11   4      103.24      101.32      5.35 o
  -2  11   4       63.02       61.89      3.01 o
  -1  11   4       11.32       12.94      1.71 o
   0  11   4      187.34      175.67      6.35 o
   1  11   4      494.54      491.16     10.14 o
   2  11   4        5.86        7.08      2.26 o
   3  11   4       25.24       16.91      2.93 o
   4  11   4       44.99       41.40      3.76 o
   5  11   4       68.61       62.08      5.94 o
  -6  12   4      173.99      197.16     12.06 o
  -5  12   4      112.43      115.31      9.33 o
  -4  12   4       56.72       45.23      5.25 o
  -3  12   4      500.96      492.23     11.69 o
  -2  12   4       24.98       25.98      2.59 o
  -1  12   4      342.62      328.62      8.00 o
   0  12   4       52.08       48.22      3.82 o
   1  12   4      372.53      368.71     10.77 o
   2  12   4        9.52        4.25      2.66 o
   3  12   4      117.29      121.40      6.55 o
   4  12   4       75.18       74.45      6.47 o
   5  12   4       20.63       13.28      2.79 o
  -6  13   4        2.42        9.33      4.50 o
  -5  13   4       45.14       33.26      6.27 o
  -4  13   4        0.31       -0.69      2.33 o
  -3  13   4       93.43       84.42      5.23 o
  -2  13   4      715.04      714.83     12.30 o
  -1  13   4        8.02        6.21      2.23 o
   0  13   4       18.70       18.10      2.87 o
   1  13   4      195.98      191.80      8.07 o
   2  13   4        0.53       -4.27      3.10 o
   3  13   4       57.78       47.55      4.68 o
   4  13   4       22.62       15.16      2.94 o
   5  13   4       60.54       53.52      4.95 o
  -5  14   4      223.20      194.98     16.13 o
  -4  14   4       75.96       62.16      5.08 o
  -3  14   4      533.15      507.24     12.48 o
  -2  14   4      360.61      375.08      9.96 o
  -1  14   4       47.88       55.50      4.69 o
   0  14   4      377.22      371.49     11.47 o
   1  14   4       13.17        3.10      3.29 o
   2  14   4       69.58       56.95      4.64 o
   3  14   4      174.90      160.17      7.82 o
   4  14   4       39.30       25.42      4.00 o
   5  14   4       32.68       24.51      3.67 o
  -5  15   4       65.26       61.44      7.30 o
  -4  15   4       32.80       31.40      4.12 o
  -3  15   4       39.62       33.53      4.44 o
  -2  15   4       36.15       36.27      3.67 o
  -1  15   4      256.75      228.91      9.17 o
   0  15   4      155.00      154.15      7.19 o
   1  15   4        6.89        0.47      2.83 o
   2  15   4       24.31       13.20      2.74 o
   3  15   4       56.90       40.59      4.75 o
   4  15   4        1.02       -0.31      3.47 o
  -4  16   4       34.88       27.05      3.32 o
  -3  16   4      296.01      282.42     10.60 o
  -2  16   4        1.41        0.24      2.91 o
  -1  16   4      108.25       93.27      6.15 o
   0  16   4      834.34      810.12     17.01 o
   1  16   4       84.45       81.31      6.34 o
   2  16   4        4.49       -2.45      3.50 o
   3  16   4      338.77      333.85     17.01 o
   4  16   4      103.49      101.96      7.48 o
  -4  17   4       89.84       80.12      6.91 o
  -3  17   4      100.63      104.83      9.14 o
  -2  17   4        5.96        0.18      2.85 o
  -1  17   4        4.77        6.40      3.20 o
   0  17   4       16.48       18.80      3.37 o
   1  17   4       38.33       35.95      3.89 o
   2  17   4       16.87        2.54      3.47 o
   3  17   4        3.53        7.46      4.04 o
  -3  18   4      362.46      367.72     14.93 o
  -2  18   4      278.17      288.48     10.68 o
  -1  18   4       33.22       26.93      4.60 o
   0  18   4      788.78      776.03     17.39 o
   1  18   4       95.81       97.35      6.75 o
   2  18   4        0.99       -5.25      3.50 o
   3  18   4      360.56      385.09     14.78 o
  -3  19   4      155.55      165.89     10.48 o
  -2  19   4        0.19        0.21      4.16 o
  -1  19   4      154.88      155.67      8.05 o
   0  19   4       44.75       53.95      5.21 o
   1  19   4        3.21        3.92      3.80 o
   2  19   4       16.93       17.43      4.07 o
  -2  20   4       32.58       38.15      4.68 o
  -1  20   4      160.37      173.65      9.14 o
   0  20   4      553.19      586.58     15.14 o
   1  20   4       64.91       63.24      6.17 o
  -7   1   5       14.38        8.60      3.68 o
  -6   1   5       24.11       20.53      3.16 o
  -5   1   5      144.15      139.64      7.14 o
  -4   1   5       15.42       14.01      2.14 o
  -3   1   5      167.58      159.94      4.20 o
  -2   1   5     1345.44     1387.63     11.63 o
  -1   1   5      511.04      526.74      9.31 o
   0   1   5       74.67       75.09      2.62 o
   1   1   5      141.07      122.86      3.16 o
   2   1   5      552.59      528.59      6.71 o
   3   1   5       40.90       53.37      3.22 o
   4   1   5     1667.18     1727.01     18.46 o
   5   1   5      160.41      158.00     10.84 o
   6   1   5       22.43       22.40      3.25 o
  -7   2   5        0.08       -0.51      4.55 o
  -6   2   5       17.35        9.49      3.38 o
  -5   2   5      137.12      124.32      6.02 o
  -4   2   5       64.04       59.82      3.73 o
  -3   2   5        3.59        5.21      1.45 o
  -2   2   5        0.11        2.55      1.24 o
  -1   2   5      384.30      353.54      5.10 o
   0   2   5       14.89       16.67      1.49 o
   1   2   5      421.47      428.51      6.14 o
   2   2   5      764.25      775.95      7.91 o
   3   2   5       27.68       29.18      2.29 o
   4   2   5      313.73      310.24      7.82 o
   5   2   5       39.57       30.17      3.48 o
   6   2   5        8.86        8.82      2.57 o
  -7   3   5       73.15       83.72      7.60 o
  -6   3   5      158.25      150.76      8.06 o
  -5   3   5      111.74      103.23      5.70 o
  -4   3   5      183.77      182.70      5.77 o
  -3   3   5      187.96      186.73      4.68 o
  -2   3   5      420.11      393.73      6.50 o
  -1   3   5      191.08      172.39      3.68 o
   0   3   5       20.57       23.57      1.76 o
   1   3   5     2244.00     2243.44     21.46 o
   2   3   5     1008.05      974.13      9.53 o
   3   3   5      230.59      242.83      5.88 o
   4   3   5     1211.01     1283.45     15.93 o
   5   3   5      673.81      638.97     42.08 o
   6   3   5      124.32      119.36      7.63 o
  -7   4   5        1.20       -6.52      4.35 o
  -6   4   5        0.28        1.34      3.60 o
  -5   4   5       24.20       26.59      3.70 o
  -4   4   5      448.26      446.19     10.53 o
  -3   4   5       27.78       22.84      2.23 o
  -2   4   5       34.42       30.76      1.97 o
  -1   4   5     1335.31     1258.01     11.98 o
   0   4   5      601.38      605.91      8.78 o
   1   4   5       19.46       22.27      2.17 o
   2   4   5      298.30      290.44      6.10 o
   3   4   5        2.37        3.98      1.58 o
   4   4   5      255.38      253.25      6.56 o
   5   4   5      280.03      248.72     16.16 o
   6   4   5        1.21        5.25      3.16 o
  -7   5   5       36.92       34.98      6.17 o
  -6   5   5       24.56       21.04      3.47 o
  -5   5   5      462.02      477.22     12.99 o
  -4   5   5      119.65      116.22      5.09 o
  -3   5   5       10.35        8.79      1.31 o
  -2   5   5     2123.60     2151.36     18.01 o
  -1   5   5     1677.89     1657.23     22.42 o
   0   5   5        4.14        4.33      1.21 o
   1   5   5     3715.57     3811.39     29.91 o
   2   5   5     1572.14     1604.23     15.56 o
   3   5   5      656.41      668.78     11.11 o
   4   5   5      498.76      510.55      9.84 o
   5   5   5      424.23      412.93     22.64 o
   6   5   5       70.02       79.56      6.23 o
  -7   6   5       61.26       43.00      5.41 o
  -6   6   5        5.41        3.71      3.28 o
  -5   6   5        0.57        2.66      2.52 o
  -4   6   5      751.25      729.98     12.85 o
  -3   6   5        5.97        8.60      1.30 o
  -2   6   5       10.10       12.15      1.49 o
  -1   6   5     1355.07     1262.14     15.39 o
   0   6   5      515.14      527.98      8.81 o
   1   6   5      102.83      106.86      3.42 o
   2   6   5     1212.54     1162.00     12.10 o
   3   6   5       51.14       47.11      2.93 o
   4   6   5       50.18       49.90      3.52 o
   5   6   5      988.90      915.50     47.84 o
   6   6   5        4.81        1.12      3.14 o
  -6   7   5       91.97       87.22      7.04 o
  -5   7   5      898.20      929.08     18.77 o
  -4   7   5      889.40      883.68     14.59 o
  -3   7   5      446.81      429.71      7.42 o
  -2   7   5      522.17      520.01      8.41 o
  -1   7   5     1702.47     1682.55     17.71 o
   0   7   5      279.83      271.65      6.13 o
   1   7   5      661.28      614.04      8.54 o
   2   7   5      134.64      143.22      4.33 o
   3   7   5        4.48        3.00      1.69 o
   4   7   5      217.66      218.34      7.40 o
   5   7   5      348.42      325.32     21.28 o
   6   7   5       15.80       11.55      3.46 o
  -6   8   5        4.30        6.31      3.80 o
  -5   8   5       72.35       73.36      5.35 o
  -4   8   5     1202.14     1087.29     32.36 o
  -3   8   5      108.63      121.73      4.44 o
  -2   8   5        0.02        0.97      1.94 o
  -1   8   5     2913.56     2919.67     25.53 o
   0   8   5      722.70      702.98      9.00 o
   1   8   5       56.23       54.75      2.20 o
   2   8   5     1045.04     1043.56     12.17 o
   3   8   5      285.19      277.79      7.48 o
   4   8   5      100.95       87.74      4.75 o
   5   8   5      223.56      216.41     14.35 o
  -6   9   5      683.41      692.67     19.90 o
  -5   9   5      686.32      708.72     17.16 o
  -4   9   5      659.40      656.78     20.91 o
  -3   9   5     1849.47     1851.71     17.42 o
  -2   9   5      883.74      859.35     12.64 o
  -1   9   5      426.74      413.83      7.35 o
   0   9   5     1102.97     1077.03     11.06 o
   1   9   5      445.14      472.33      7.79 o
   2   9   5      451.50      475.60      9.29 o
   3   9   5       93.71      105.76      4.80 o
   4   9   5       20.46       16.26      2.85 o
   5   9   5       10.70       10.66      2.86 o
  -6  10   5       50.58       52.68      5.66 o
  -5  10   5      373.07      351.04     13.09 o
  -4  10   5      265.12      271.48      8.51 o
  -3  10   5       48.44       45.33      3.26 o
  -2  10   5       43.94       44.02      3.42 o
  -1  10   5     1251.55     1199.25     15.96 o
   0  10   5       43.36       42.48      2.93 o
   1  10   5        0.05        1.36      1.41 o
   2  10   5     1157.14     1175.16     16.67 o
   3  10   5       66.99       54.70      4.82 o
   4  10   5       23.64       11.09      3.13 o
   5  10   5      206.02      199.42     18.61 o
  -6  11   5      839.98      933.74     22.30 o
  -5  11   5      207.95      193.81     10.57 o
  -4  11   5     1284.89     1302.83     18.72 o
  -3  11   5     1775.01     1749.19     19.01 o
  -2  11   5       98.97       99.94      5.49 o
  -1  11   5       92.80       84.56      5.10 o
   0  11   5     2083.43     2080.64     25.17 o
   1  11   5      151.90      154.68      7.57 o
   2  11   5      188.94      206.11      8.31 o
   3  11   5      232.16      224.98     12.01 o
   4  11   5       13.70        7.07      2.89 o
   5  11   5       33.76       36.44      7.53 o
  -5  12   5       52.50       46.13      6.31 o
  -4  12   5      118.38      120.78      6.18 o
  -3  12   5       14.11       18.42      4.26 o
  -2  12   5      478.66      463.34     11.83 o
  -1  12   5       14.50        7.83      2.59 o
   0  12   5       98.82       97.48      6.00 o
   1  12   5      107.83      100.73      6.38 o
   2  12   5       74.95       68.97      5.01 o
   3  12   5       25.14       21.99      3.57 o
   4  12   5        6.21       -3.83      3.16 o
   5  12   5       94.41       94.33     12.16 o
  -5  13   5      127.09      125.42      8.02 o
  -4  13   5      498.81      485.43     16.46 o
  -3  13   5     1922.88     1890.13     24.14 o
  -2  13   5      581.78      576.75     13.95 o
  -1  13   5      260.10      248.94      9.30 o
   0  13   5     2158.37     2188.22     27.75 o
   1  13   5      202.82      196.44      9.17 o
   2  13   5       68.93       54.50      5.20 o
   3  13   5      846.74      840.03     21.53 o
   4  13   5        8.22       -0.37      3.36 o
  -5  14   5        1.21       -0.48      3.65 o
  -4  14   5        7.32        4.83      2.67 o
  -3  14   5       19.05       26.62      5.20 o
  -2  14   5        0.67        0.32      2.64 o
  -1  14   5       27.20       23.83      3.54 o
   0  14   5      228.01      237.32      9.75 o
   1  14   5       58.80       45.24      4.78 o
   2  14   5        0.05       -8.34      5.56 o
   3  14   5      123.24      127.57      8.35 o
   4  14   5       20.86       10.44      3.61 o
  -4  15   5      286.47      283.89     11.26 o
  -3  15   5     1194.49     1273.25     26.96 o
  -2  15   5      223.95      218.19      8.76 o
  -1  15   5     1032.58     1024.78     22.01 o
   0  15   5     1538.14     1576.81     26.71 o
   1  15   5       42.55       32.25      4.23 o
   2  15   5       84.31       79.79      6.09 o
   3  15   5      737.27      737.20     21.70 o
   4  15   5        2.96       -1.91      3.52 o
  -4  16   5      139.52      139.83      8.67 o
  -3  16   5       11.38       17.65      4.47 o
  -2  16   5       16.75       13.11      3.08 o
  -1  16   5      346.11      323.95     11.60 o
   0  16   5       51.39       43.51      4.79 o
   1  16   5        0.08       -5.36      3.58 o
   2  16   5        9.37        8.08      4.68 o
   3  16   5       30.10       39.95      5.19 o
  -3  17   5      668.69      711.89     19.50 o
  -2  17   5        8.15        5.27      2.72 o
  -1  17   5       76.82       82.05      6.23 o
   0  17   5      299.95      303.40     11.64 o
   1  17   5       40.85       33.50      4.13 o
   2  17   5      137.24      141.76      9.63 o
   3  17   5      344.98      350.89     14.04 o
  -3  18   5       17.28       27.59      5.72 o
  -2  18   5        9.52        1.76      3.61 o
  -1  18   5       68.75       70.08      5.84 o
   0  18   5       46.16       42.20      4.73 o
   1  18   5       23.23       17.72      3.82 o
   2  18   5      303.28      317.33     14.86 o
  -2  19   5       39.75       28.95      4.24 o
  -1  19   5      255.13      236.94     10.92 o
   0  19   5      167.60      162.69      9.26 o
   1  19   5        0.94        5.11      4.22 o
  -6   0   6       30.55       30.42      6.04 o
  -5   0   6      537.31      529.14     22.83 o
  -4   0   6      107.40      100.80      6.51 o
  -3   0   6      147.70      152.11      7.31 o
  -2   0   6     1751.11     1731.41     34.45 o
  -1   0   6      192.35      205.16     10.59 o
   0   0   6      733.56      726.83     20.64 o
   1   0   6      769.84      739.54     11.27 o
   2   0   6        5.41        2.64      1.42 o
   3   0   6       14.08       15.15      2.63 o
   4   0   6       25.34       17.16      3.49 o
   5   0   6       44.06       24.61      8.30 o
   6   0   6       10.45        4.16      4.76 o
  -6   1   6       83.71       78.57      6.04 o
  -5   1   6      197.23      170.16      9.52 o
  -4   1   6       57.00       54.99      4.06 o
  -3   1   6      237.15      222.72      6.01 o
  -2   1   6       12.75       14.61      1.52 o
  -1   1   6      134.54      142.22      4.44 o
   0   1   6       44.25       48.29      2.32 o
   1   1   6       16.32       12.95      1.22 o
   2   1   6        0.67        0.56      1.38 o
   3   1   6        4.52        4.77      1.68 o
   4   1   6        3.32       -2.23      2.05 o
   5   1   6       69.47       58.74      4.37 o
   6   1   6       12.07        3.95      3.81 o
  -6   2   6        2.16       -1.01      3.71 o
  -5   2   6     1242.58     1145.36     52.47 o
  -4   2   6      550.98      566.87     10.78 o
  -3   2   6       13.98       12.86      1.67 o
  -2   2   6      693.57      635.02     14.39 o
  -1   2   6       28.63       24.26      1.61 o
   0   2   6      505.62      488.34      8.45 o
   1   2   6      641.47      625.30      8.72 o
   2   2   6       38.49       31.67      2.11 o
   3   2   6      181.00      165.37      5.13 o
   4   2   6      106.08      103.36      5.29 o
   5   2   6       11.24        5.73      2.63 o
  -6   3   6      234.77      225.33     10.07 o
  -5   3   6      772.14      716.58     31.67 o
  -4   3   6       19.68       20.16      2.71 o
  -3   3   6      893.25      865.02     11.81 o
  -2   3   6      363.25      361.35      7.48 o
  -1   3   6        3.48        1.96      1.21 o
   0   3   6       92.09       92.52      3.87 o
   1   3   6      353.76      336.84      7.60 o
   2   3   6      699.89      682.95      8.68 o
   3   3   6      451.72      421.79      8.37 o
   4   3   6        0.24       -1.45      2.57 o
   5   3   6       54.62       48.59      4.57 o
  -6   4   6      105.28       99.33      6.99 o
  -5   4   6      482.15      456.48     18.52 o
  -4   4   6        1.58       -1.34      2.19 o
  -3   4   6      209.81      213.46      5.85 o
  -2   4   6     1274.76     1239.98     17.73 o
  -1   4   6        2.71        2.43      1.12 o
   0   4   6      311.00      299.94      7.29 o
   1   4   6      923.55      969.55     13.94 o
   2   4   6      354.98      354.93      6.19 o
   3   4   6       63.47       70.01      3.70 o
   4   4   6      455.06      436.85     19.84 o
   5   4   6        3.34        6.10      2.72 o
  -6   5   6      375.23      375.69     15.84 o
  -5   5   6      171.71      177.72      8.38 o
  -4   5   6       10.64        9.36      2.28 o
  -3   5   6     1059.06     1033.76     12.89 o
  -2   5   6      211.45      205.00      5.54 o
  -1   5   6      260.10      276.38      5.43 o
   0   5   6      362.49      360.34      8.98 o
   1   5   6      303.77      315.64      7.16 o
   2   5   6        3.53        3.54      1.62 o
   3   5   6      259.79      268.77      7.43 o
   4   5   6        8.78        9.36      2.45 o
   5   5   6      182.75      182.91     10.74 o
  -6   6   6      133.03      124.77      8.45 o
  -5   6   6      463.20      483.63     13.68 o
  -4   6   6      315.00      300.39      8.28 o
  -3   6   6      477.11      450.36      8.97 o
  -2   6   6     1058.25     1113.99     13.08 o
  -1   6   6      243.04      245.71      8.56 o
   0   6   6     1113.26     1120.83     19.24 o
   1   6   6      706.45      741.58     11.63 o
   2   6   6      189.68      189.46      6.15 o
   3   6   6      120.44      130.23      5.26 o
   4   6   6      719.87      664.01     26.06 o
   5   6   6       47.47       46.16      4.72 o
  -6   7   6      282.06      275.90     19.76 o
  -5   7   6      182.52      190.61     10.53 o
  -4   7   6        1.36       -2.24      2.15 o
  -3   7   6      559.08      563.30     10.43 o
  -2   7   6      258.95      262.50      7.48 o
  -1   7   6      121.52      110.51      3.72 o
   0   7   6     1373.99     1354.14     17.53 o
   1   7   6       71.61       69.52      3.44 o
   2   7   6      381.61      361.55      8.97 o
   3   7   6      142.94      149.59      6.01 o
   4   7   6        5.39        7.59      2.76 o
   5   7   6       70.46       60.53      5.10 o
  -6   8   6      300.36      347.58     17.74 o
  -5   8   6      161.90      160.50      8.25 o
  -4   8   6      166.90      154.21      8.11 o
  -3   8   6      418.56      404.31     10.44 o
  -2   8   6      761.38      817.81     13.84 o
  -1   8   6     1041.19     1037.71     15.05 o
   0   8   6     1787.24     1846.57     21.69 o
   1   8   6      566.90      588.65     11.45 o
   2   8   6      101.96      105.95      5.07 o
   3   8   6      619.85      603.14     25.82 o
   4   8   6      406.10      383.70     17.59 o
   5   8   6       25.15       25.01      3.66 o
  -6   9   6      465.02      489.22     21.07 o
  -5   9   6       44.89       37.45      4.58 o
  -4   9   6       24.65       15.05      2.52 o
  -3   9   6      696.30      622.93     20.87 o
  -2   9   6        0.61        0.47      2.79 o
  -1   9   6      259.50      260.49      9.11 o
   0   9   6      563.95      568.42     12.14 o
   1   9   6        6.05        8.58      3.19 o
   2   9   6      201.68      175.39      7.54 o
   3   9   6      158.00      163.81      8.99 o
   4   9   6       15.96       15.81      3.23 o
   5   9   6       72.39       88.93      7.45 o
  -5  10   6      121.88      135.20      8.10 o
  -4  10   6      686.02      670.24     25.82 o
  -3  10   6      530.98      498.80     22.73 o
  -2  10   6       36.44       35.52      3.44 o
  -1  10   6      659.24      657.49     14.62 o
   0  10   6      606.69      639.14     15.39 o
   1  10   6      453.47      459.50     13.35 o
   2  10   6      572.79      568.15     23.06 o
   3  10   6      765.01      790.70     19.79 o
   4  10   6      180.95      185.42      9.45 o
  -5  11   6       32.53       27.74      3.91 o
  -4  11   6        0.55        4.27      2.69 o
  -3  11   6      267.75      254.07      9.34 o
  -2  11   6       86.55       87.36      5.27 o
  -1  11   6      132.89      135.23      7.58 o
   0  11   6      362.71      365.25     12.11 o
   1  11   6       11.49       12.22      3.30 o
   2  11   6      108.13      100.54      6.21 o
   3  11   6       84.76       79.92      6.51 o
   4  11   6        5.19        6.94      3.18 o
  -5  12   6       70.62       69.92      7.32 o
  -4  12   6      503.04      493.66     14.11 o
  -3  12   6      676.06      698.31     16.14 o
  -2  12   6       81.44       83.47      6.63 o
  -1  12   6     1734.26     1775.21     26.80 o
   0  12   6     1302.24     1314.75     25.30 o
   1  12   6      192.99      205.21      9.58 o
   2  12   6      732.86      796.97     18.78 o
   3  12   6      739.37      743.65     22.46 o
   4  12   6       59.21       73.94      6.36 o
  -5  13   6       23.17       19.93      5.80 o
  -4  13   6      197.32      213.74     10.25 o
  -3  13   6       43.54       48.68      5.74 o
  -2  13   6        5.06        5.20      3.10 o
  -1  13   6      131.15      135.45      7.52 o
   0  13   6       29.47       30.96      4.43 o
   1  13   6        0.12        5.36      3.01 o
   2  13   6       22.26       23.82      4.41 o
   3  13   6      117.65      128.42      8.59 o
   4  13   6        0.51        4.02      3.57 o
  -4  14   6      255.70      277.78     11.91 o
  -3  14   6      665.43      688.97     21.59 o
  -2  14   6      149.90      130.93      7.17 o
  -1  14   6     1377.05     1438.51     25.72 o
   0  14   6     1150.58     1158.42     25.13 o
   1  14   6      116.33      117.88      7.78 o
   2  14   6     1278.11     1375.36     28.46 o
   3  14   6      760.67      828.89     20.92 o
  -4  15   6       82.08       75.73      7.63 o
  -3  15   6       74.79       75.16      6.46 o
  -2  15   6        1.01       -4.72      3.14 o
  -1  15   6       39.16       34.55      4.56 o
   0  15   6        1.73        4.26      3.47 o
   1  15   6       21.63       18.28      4.02 o
   2  15   6       10.77       17.47      5.03 o
   3  15   6        5.81       10.97      4.85 o
  -3  16   6      330.46      357.19     17.52 o
  -2  16   6       67.56       71.08      6.11 o
  -1  16   6      478.42      505.50     16.23 o
   0  16   6      653.98      683.23     18.89 o
   1  16   6       61.06       62.51      5.59 o
   2  16   6      474.86      527.33     18.63 o
  -2  17   6       50.27       43.04      5.50 o
  -1  17   6       80.12       74.48      6.14 o
   0  17   6       90.27       80.80      6.63 o
   1  17   6        0.39       -2.14      3.72 o
  -1  18   6        1.70        2.35      3.56 o
   0  18   6       68.84       69.70      6.11 o
  -6   1   7      557.70      493.21     37.62 o
  -5   1   7     1630.79     1747.07     41.73 o
  -4   1   7       55.85       53.10      4.71 o
  -3   1   7     1196.87     1155.51     24.58 o
  -2   1   7     2204.64     2321.23     22.64 o
  -1   1   7        2.33        3.73      1.85 o
   0   1   7     1169.15     1236.40     17.79 o
   1   1   7     1597.03     1648.03     15.93 o
   2   1   7       10.12        8.56      1.57 o
   3   1   7       98.64       92.58      4.83 o
   4   1   7      586.53      535.74     38.84 o
   5   1   7        6.24        4.33      2.82 o
  -6   2   7       77.98       74.63      9.55 o
  -5   2   7        0.08       10.35      7.79 o
  -4   2   7       38.82       32.99      4.07 o
  -3   2   7       64.27       70.22      4.54 o
  -2   2   7       24.07       41.56      3.22 o
  -1   2   7       42.24       51.62      4.00 o
   0   2   7     1142.97     1184.91     16.43 o
   1   2   7       12.88       16.75      2.72 o
   2   2   7       63.96       52.71      3.03 o
   3   2   7      143.12      125.83      6.90 o
   4   2   7        0.17        2.34      2.77 o
   5   2   7        3.67       -1.17      3.08 o
  -6   3   7      343.79      325.29     32.20 o
  -5   3   7     1495.14     1527.33     39.41 o
  -4   3   7      676.00      625.56     38.39 o
  -3   3   7     1335.26     1361.63     24.02 o
  -2   3   7     1826.26     1922.15     21.79 o
  -1   3   7      223.63      227.62      7.05 o
   0   3   7      961.46     1009.85     15.49 o
   1   3   7     1726.76     1814.17     17.47 o
   2   3   7        2.20        2.83      1.90 o
   3   3   7       94.27       92.06      6.62 o
   4   3   7      271.47      261.23     10.35 o
   5   3   7        0.95        3.37      3.71 o
  -6   4   7      175.20      181.14     11.40 o
  -5   4   7       41.56       31.03      6.42 o
  -4   4   7       13.47        8.91      3.17 o
  -3   4   7      585.68      564.77     17.58 o
  -2   4   7        1.33        4.44      3.07 o
  -1   4   7       21.34       17.59      2.36 o
   0   4   7     1340.70     1357.17     22.79 o
   1   4   7        1.57        6.43      2.69 o
   2   4   7        7.99        6.41      1.98 o
   3   4   7      382.51      369.92     15.84 o
   4   4   7       14.56       14.65      3.57 o
   5   4   7        0.34       -1.16      3.24 o
  -6   5   7      259.89      307.04     14.88 o
  -5   5   7      375.34      375.59     21.45 o
  -4   5   7      318.72      267.93     18.73 o
  -3   5   7      509.94      535.16     12.67 o
  -2   5   7      803.90      846.59     18.31 o
  -1   5   7      451.50      433.02     11.30 o
   0   5   7      313.12      321.99      9.18 o
   1   5   7      758.67      784.31     15.17 o
   2   5   7      138.19      136.17      6.03 o
   3   5   7      347.04      347.01     17.79 o
   4   5   7       99.33      116.53      7.32 o
   5   5   7       40.11       47.76      6.20 o
  -6   6   7       68.05       78.23      8.05 o
  -5   6   7       80.57       72.58      7.25 o
  -4   6   7      109.65       86.45      5.98 o
  -3   6   7      217.84      228.82      9.06 o
  -2   6   7       38.51       33.91      3.62 o
  -1   6   7      179.79      166.73      7.51 o
   0   6   7      907.95      934.59     15.48 o
   1   6   7       11.97        7.22      2.44 o
   2   6   7      307.84      313.73      9.02 o
   3   6   7     1214.42     1091.56     43.56 o
   4   6   7      149.74      128.01      8.35 o
  -5   7   7       88.17       76.22      7.46 o
  -4   7   7       70.89       62.22      5.55 o
  -3   7   7       63.73       76.20      5.33 o
  -2   7   7      434.86      442.74     11.87 o
  -1   7   7      888.48      881.27     17.33 o
   0   7   7      420.23      426.55     11.91 o
   1   7   7      163.80      158.25      6.42 o
   2   7   7      297.03      281.91     10.88 o
   3   7   7      600.11      619.54     17.11 o
   4   7   7      128.17      143.86     11.28 o
  -5   8   7        4.15        3.04      3.84 o
  -4   8   7       31.57       30.86      3.81 o
  -3   8   7      541.17      514.29     17.29 o
  -2   8   7       20.08       17.12      2.55 o
  -1   8   7       55.84       45.88      4.22 o
   0   8   7      725.23      771.30     15.26 o
   1   8   7       71.54       63.95      6.20 o
   2   8   7        1.10        4.09      2.72 o
   3   8   7      242.44      262.96     15.76 o
   4   8   7       10.78        7.50      4.05 o
  -5   9   7        9.49        4.96      3.80 o
  -4   9   7        1.28        0.50      2.64 o
  -3   9   7       12.65       12.54      3.06 o
  -2   9   7        3.47       -1.39      2.05 o
  -1   9   7       66.65       54.44      5.16 o
   0   9   7       50.47       56.61      5.92 o
   1   9   7        6.92       -0.44      2.39 o
   2   9   7      351.82      354.17     11.75 o
   3   9   7      203.64      214.44     11.04 o
   4   9   7       52.52       55.81      6.62 o
  -5  10   7        1.55       -3.09      3.81 o
  -4  10   7       26.76       20.18      3.28 o
  -3  10   7       93.71       82.24      6.21 o
  -2  10   7        1.81        0.20      2.66 o
  -1  10   7       75.00       58.56      5.56 o
   0  10   7      234.00      229.00      9.87 o
   1  10   7        1.63        1.22      2.63 o
   2  10   7        8.96        5.09      3.33 o
   3  10   7      197.74      195.21     10.76 o
   4  10   7        9.65       11.85      3.35 o
  -4  11   7       49.76       49.55      5.50 o
  -3  11   7       13.55       13.78      3.23 o
  -2  11   7        0.81        1.08      2.71 o
  -1  11   7       62.05       52.95      4.99 o
   0  11   7       10.78        7.08      3.29 o
   1  11   7        0.90       -1.27      2.79 o
   2  11   7      246.94      260.11     11.26 o
   3  11   7       64.23       63.61      6.27 o
  -4  12   7        3.74        4.57      3.18 o
  -3  12   7      127.16      111.96      8.29 o
  -2  12   7        0.31       -1.91      2.86 o
  -1  12   7      235.89      223.10     10.22 o
   0  12   7        1.23        0.16      3.60 o
   1  12   7       12.58        8.07      2.90 o
   2  12   7        0.00       -2.38      3.68 o
   3  12   7       28.58       30.73      4.54 o
  -4  13   7       47.12       51.55      6.20 o
  -3  13   7       18.70       20.50      4.04 o
  -2  13   7        3.00       -0.66      3.06 o
  -1  13   7      322.56      310.68     14.72 o
   0  13   7      118.97       99.66      7.04 o
   1  13   7       12.32       12.20      3.30 o
   2  13   7      268.98      291.47     13.47 o
   3  13   7      108.49      122.34      8.97 o
  -3  14   7        3.45        3.23      4.20 o
  -2  14   7       22.55       12.64      3.73 o
  -1  14   7       39.33       34.33      4.60 o
   0  14   7        2.88       -1.00      3.08 o
   1  14   7       85.47       96.30      7.45 o
   2  14   7        0.25       -1.63      4.17 o
  -3  15   7        5.63       -1.57      4.08 o
  -2  15   7        0.55       -0.79      4.17 o
  -1  15   7      277.81      264.67     15.98 o
   0  15   7       27.73       28.59      6.62 o
   1  15   7       18.49       18.93      3.97 o
  -2  16   7       25.74       29.27      5.49 o
  -1  16   7        8.81       11.96      3.94 o
   0  16   7        4.36        3.89      3.43 o
  -5   0   8       38.53       41.75      7.12 o
  -4   0   8       12.43       11.42      4.31 o
  -3   0   8      621.92      638.32     25.59 o
  -2   0   8      353.33      369.69     19.54 o
  -1   0   8      113.70      116.83      8.73 o
   0   0   8     1007.18     1024.20     28.06 o
   1   0   8      448.40      496.25     18.82 o
   2   0   8       78.86       72.28      7.38 o
   3   0   8     1101.16     1049.24     85.48 o
   4   0   8      430.71      490.67     35.22 o
  -5   1   8        7.40        5.24      4.77 o
  -4   1   8       70.70       46.70      6.28 o
  -3   1   8      122.86      106.11      7.31 o
  -2   1   8       85.00       88.08      6.95 o
  -1   1   8       82.96       79.77      5.17 o
   0   1   8        1.74       11.45      2.72 o
   1   1   8       30.48       28.84      2.94 o
   2   1   8        0.38       -1.11      2.17 o
   3   1   8        1.25       16.18      4.02 o
   4   1   8        7.83       13.72      3.93 o
  -5   2   8      245.18      268.89     15.11 o
  -4   2   8        0.97       -2.17      3.70 o
  -3   2   8      350.39      351.96     13.11 o
  -2   2   8      499.33      482.20     23.59 o
  -1   2   8      280.21      265.02      9.94 o
   0   2   8     1927.76     1970.22     46.62 o
   1   2   8      726.15      738.33     24.23 o
   2   2   8      107.98      102.50      5.46 o
   3   2   8     1263.74     1237.88     67.78 o
   4   2   8      563.13      596.34     28.63 o
  -5   3   8      125.77      149.79     11.46 o
  -4   3   8       61.32       65.53      6.86 o
  -3   3   8        1.88        9.04      4.08 o
  -2   3   8      312.55      331.67     13.19 o
  -1   3   8        2.29       -0.89      2.32 o
   0   3   8       74.59       81.05      5.08 o
   1   3   8      269.53      254.81     11.20 o
   2   3   8        0.28       -2.47      2.29 o
   3   3   8       18.34       15.94      3.92 o
   4   3   8       57.25       50.93      6.90 o
  -5   4   8      322.44      322.23     17.25 o
  -4   4   8      144.33      114.31      9.09 o
  -3   4   8     1208.49     1254.99     25.90 o
  -2   4   8      693.00      731.23     22.00 o
  -1   4   8       80.03       70.00      5.13 o
   0   4   8      973.00      935.36     50.39 o
   1   4   8      525.81      516.90     21.75 o
   2   4   8       52.97       45.25      3.74 o
   3   4   8      107.20      153.44      8.39 o
   4   4   8       54.14       81.46      8.24 o
  -5   5   8      427.29      427.07     29.46 o
  -4   5   8      141.73      142.68      9.85 o
  -3   5   8       58.54       65.44      7.05 o
  -2   5   8      410.55      413.30     14.02 o
  -1   5   8        7.99        7.28      2.49 o
   0   5   8       42.58       46.59      4.68 o
   1   5   8      277.61      252.00     15.44 o
   2   5   8       12.21        3.86      2.25 o
   3   5   8       87.29      105.45      7.72 o
   4   5   8       77.23       94.97     10.07 o
  -5   6   8      245.98      239.33     14.96 o
  -4   6   8        4.17        4.67      4.08 o
  -3   6   8      235.17      237.49     11.93 o
  -2   6   8      463.05      487.91     15.30 o
  -1   6   8       86.34       74.08      5.25 o
   0   6   8      253.34      253.85     11.12 o
   1   6   8      332.81      343.80     17.24 o
   2   6   8      149.06      121.38      6.13 o
   3   6   8      242.43      263.29     15.07 o
  -5   7   8      594.61      621.75     23.61 o
  -4   7   8      134.91      140.65      9.80 o
  -3   7   8        2.78        0.37      3.12 o
  -2   7   8      304.63      287.50     10.44 o
  -1   7   8      127.07      128.48      8.40 o
   0   7   8        2.94       -3.25      2.95 o
   1   7   8      336.03      308.23     17.42 o
   2   7   8       13.68        8.78      2.93 o
   3   7   8      247.22      253.47     13.69 o
  -4   8   8       55.86       66.32      6.36 o
  -3   8   8      114.01      106.48      7.32 o
  -2   8   8       63.07       63.15      5.25 o
  -1   8   8       45.44       32.16      4.56 o
   0   8   8        4.39        3.38      2.75 o
   1   8   8      103.53      101.87      7.49 o
   2   8   8      106.88       99.10      6.71 o
   3   8   8       32.71       25.84      5.06 o
  -4   9   8       30.69       33.66      5.21 o
  -3   9   8        0.16        0.61      3.10 o
  -2   9   8      333.94      304.06     13.60 o
  -1   9   8        0.19        0.11      3.26 o
   0   9   8      404.82      383.04     14.75 o
   1   9   8      100.20      116.02      7.62 o
   2   9   8        1.15        0.54      3.42 o
   3   9   8        8.44        6.19      3.63 o
  -4  10   8      223.67      236.04     13.68 o
  -3  10   8       19.10       16.02      3.60 o
  -2  10   8        4.05        5.14      3.07 o
  -1  10   8       23.80       16.21      3.24 o
   0  10   8       27.23       24.12      3.97 o
   1  10   8        4.04        4.27      3.49 o
   2  10   8       58.83       57.10      6.05 o
  -3  11   8       38.77       32.40      4.69 o
  -2  11   8      236.27      244.81     11.13 o
  -1  11   8       74.16       72.27      6.32 o
   0  11   8        6.60        3.57      3.29 o
   1  11   8      228.86      247.41     11.55 o
   2  11   8        2.63        2.30      4.10 o
  -3  12   8       30.69       34.27      6.89 o
  -2  12   8        2.81        2.99      3.52 o
  -1  12   8      197.07      179.07      9.79 o
   0  12   8       11.27       12.91      3.66 o
   1  12   8        4.82        1.82      3.53 o
   2  12   8       92.89      107.34      8.74 o
  -2  13   8       66.73       70.84      6.84 o
  -1  13   8       10.08       11.21      3.26 o
   0  13   8       16.93        9.27      3.55 o
   1  13   8        4.50        6.11      4.25 o
  -1  14   8      229.55      234.72     11.58 o
   0  14   8        9.43        9.23      3.71 o
  -4   1   9      259.81      276.94     17.94 o
  -3   1   9       95.00      101.56      8.24 o
  -2   1   9        1.33        2.90      2.81 o
  -1   1   9       27.02       23.62      4.58 o
   0   1   9       74.23       71.25      5.01 o
   1   1   9        0.80       -2.50      2.67 o
   2   1   9       18.65        8.16      2.96 o
   3   1   9      430.03      437.61     24.77 o
  -4   2   9        3.11        2.09      5.22 o
  -3   2   9       21.33       21.93      3.94 o
  -2   2   9       44.72       45.86      5.77 o
  -1   2   9       67.55       62.72      6.90 o
   0   2   9       34.09       33.02      3.92 o
   1   2   9       74.46       65.57      5.78 o
   2   2   9       23.02       15.74      3.12 o
   3   2   9       20.52       23.41      3.91 o
  -4   3   9        9.90        9.52      6.35 o
  -3   3   9      154.51      175.49     12.26 o
  -2   3   9        0.70        1.28      2.78 o
  -1   3   9        6.22        1.36      2.47 o
   0   3   9      341.86      342.40     20.64 o
   1   3   9       27.89       26.41      4.74 o
   2   3   9        9.78        6.42      2.64 o
   3   3   9      203.63      227.72      9.46 o
  -4   4   9       38.16       32.31      8.83 o
  -3   4   9       16.54       21.12      5.78 o
  -2   4   9      140.94      156.96     10.05 o
  -1   4   9       44.31       37.26      4.42 o
   0   4   9       16.37       16.13      3.36 o
   1   4   9      143.81      140.19      8.12 o
   2   4   9        1.76       -3.09      2.67 o
  -4   5   9      137.28      127.53     10.64 o
  -3   5   9      411.45      438.76     17.41 o
  -2   5   9       73.37       82.49      7.68 o
  -1   5   9       56.54       53.37      5.53 o
   0   5   9      356.60      349.14     19.26 o
   1   5   9       46.04       37.82      5.22 o
   2   5   9       19.19       18.22      3.56 o
  -4   6   9       51.40       50.10      7.23 o
  -3   6   9       53.36       52.95      6.85 o
  -2   6   9      135.18      148.54      9.04 o
  -1   6   9        4.31        2.76      2.85 o
   0   6   9      137.58      130.53     12.04 o
   1   6   9      327.60      328.44     21.34 o
   2   6   9       10.54        2.78      3.98 o
  -3   7   9      113.67      137.09      9.91 o
  -2   7   9       34.64       43.93      6.42 o
  -1   7   9       63.87       56.49      5.75 o
   0   7   9      252.96      250.43     13.49 o
   1   7   9       13.92       10.57      3.46 o
   2   7   9       70.03       56.57      6.13 o
  -3   8   9        1.86        2.81      4.09 o
  -2   8   9      310.02      356.16     14.53 o
  -1   8   9      151.37      131.43      8.14 o
   0   8   9        2.79        6.52      3.22 o
   1   8   9      144.11      160.63      9.40 o
   2   8   9       26.02       19.93      4.39 o
  -3   9   9      173.41      190.55     13.47 o
  -2   9   9      167.14      161.48      9.36 o
  -1   9   9      211.79      213.90     12.28 o
   0   9   9      157.63      166.30      9.71 o
   1   9   9      171.33      184.87     10.09 o
  -2  10   9      110.23      112.81      8.93 o
  -1  10   9       43.46       42.73      5.23 o
   0  10   9       46.26       56.65      6.22 o
   1  10   9      119.08      152.00      9.71 o
  -1  11   9      406.85      439.61     17.52 o
  -2   0  10        6.22        3.91      4.92 o
  -1   0  10        0.69        1.46      3.72 o
   0   0  10      132.80      151.11     14.81 o
   1   0  10       35.93       45.94      7.65 o
  -2   1  10        1.71        4.91      3.25 o
  -1   1  10        8.92        5.30      2.52 o
   0   1  10        8.30        6.88      3.46 o
   1   1  10       35.48       33.14      5.09 o
  -2   2  10        9.76        1.33      3.71 o
  -1   2  10        3.09       -0.81      3.35 o
   0   2  10      145.68      158.92      9.74 o
   1   2  10       27.31       23.19      5.96 o
  -2   3  10       90.03       92.64      7.50 o
  -1   3  10      103.57      110.09     11.55 o
   0   3  10       27.55       26.17      5.62 o
   1   3  10        3.93        2.90      3.68 o
  -2   4  10        1.13       -5.46      3.64 o
  -1   4  10       70.98       70.89      8.17 o
   0   4  10      159.44      165.97     12.14 o
  -1   5  10      240.91      282.27     15.87 o
   0   5  10        1.01       -5.72      5.69 o
 
